# Supplementary material for: Integrative Taxonomy Approach Reveals Cryptic Diversity within the Phoretic Pseudoscorpion Genus Lamprochernes (Pseudoscorpiones: Chernetidae)
Source: Insects. 2023 Jan 25;14(2):122. doi: 10.3390/insects14020122 (PMC9964657; doi:10.3390/insects14020122)
Supplement: Supplementary file 1 [file insects-14-00122-s001.zip]

Archive with 19 entries (17 files):
- .DS_Store
- supplementary figures/
- supplementary figures/.DS_Store
- supplementary figures/Figure S1.jpg
- supplementary figures/Figure S2.jpg
- supplementary figures/Figure S3.jpg
- Supplementary Material_Alignment.txt
- Supplementary Material_Description of Lamprochernes chyzeri and nodosus.pdf
- supplementary tables/
- supplementary tables/.DS_Store
- supplementary tables/Table S1.xlsx
- supplementary tables/Table S2.pdf
- supplementary tables/Table S3.xlsx
- supplementary tables/Table S4.pdf
- supplementary tables/Table S5.pdf
- supplementary tables/Table S6.pdf
- supplementary tables/Table S7.pdf
- supplementary tables/Table S8.pdf
- supplementary tables/Table S9.xlsx
