# Supplementary material for: Integrative Taxonomy Approach Reveals Cryptic Diversity within the Phoretic Pseudoscorpion Genus Lamprochernes (Pseudoscorpiones: Chernetidae)
Source: Insects. 2023 Jan 25;14(2):122. doi: 10.3390/insects14020122 (PMC9964657; doi:10.3390/insects14020122)
Supplement: Supplementary file 1 [file insects-14-00122-s001.zip › Supplementary Material_Alignment.txt]

>GMGMH1209
NNNNNNNNNNNNNNNNNNNNNNNNNNNNNNNNNNNNNNNNNNNNNNNNNNNAGAATATTAATTCGTTTGCAGTTATTTACTCCTGGTGGGTGTATCTCGGATACTTCGTATAATATTATTATTACAACTCATGCATTGATTATAATTTTCTTTATAGTGATACCGATGATAATCGGTGGTTTTGGTAATTGACTTGTGCCATTAATAATTGGAGCTCCAGATATGGCATTTCCACGAATAAATAATTTAAGTTTTTGATTATTACCTCCTTCATTATCTATGTTAGTTTTATCTTCTTCTTTAGAGATAGGTTGTGGGGCAGGGTGAACAATCTACCCTCCTCTAACTTCGTTATTTGCTCATCCTGGAAGAGCTGTGGACATTGTAATTTTTTCTCTACATTTGGCCGGAGTATCTTCAATTTTAGGAGGGATTAATTTTATTACTACAGTAATAAATATACGGGATAGATCAATTTCATATAAGACTATACCTTTATTTGTGTGATCTGTACTAATTACTGTAATTTTAATTTTATTAGCTATGCCAGTGTTAGCTGGGGCAATTACTATACTTTTGACAGATCGAAACTTTAGAACTTCATTTTTTGATCCAAGA
>LamRU25_16
ACTCTTTATTTAATTTTAGGTGCAATTTCAGGTTTCATTGGAATATGTTATAGAATATTAATTCGTTTGCAGTTATTTACTCCTGGTGGGTGTATCTCGGATACTTCGTATAATATTATTATTACAACTCATGCATTGATTATAATTTTCTTTATAGTTATACCGATGATAATCGGTGGTTTTGGTAATTGACTTGTGCCATTAATAATTGGAGCTCCAGATATGGCATTTCCACGAATAAATAATTTAAGTTTTTGATTATTACCTCCTTCATTATCTATGTTAGTTTTATCTTCTTCTTTAGAGATAGGTTGTGGGGCAGGGTGAACAATCTACCCTCCTCTAACTTCGTTATTTGCTCATCCTGGAAGAGCTGTGGACATTGTAATTTTTTCTCTACATTTGGCTGGAGTATCTTCAATTTTAGGGGGGATTAATTTTATTACTACAGTAATAAATATACGGGATAGATCAATCTCATATAAGACTATACCTTTATTTGTATGATCTGTATTAATTACTGTAATTTTAATTTTATTAGCTATGCCAGTGTTAGCTGGGGCAATTACTATACTTTTGACAGATCGAAACTTTAGAACTTCATTTTTTGATCCAAGA
>L42
ACTCTTTATTTAATTTTAGGTGCAATTTCAGGTTTCATTGGAATATGTTATAGAATATTAATTCGTTTGCAGTTATTTACTCCTGGTGGATGTATCTCGGATACTTCGTATAATATTATTATTACAACTCATGCATTGATTATAATTTTCTTTATAGTGATACCGATGATAATCGGTGGTTTTGGAAATTGACTTGTGCCATTAATAATTGGAGCTCCAGATATGGCATTTCCACGAATAAATAATTTAAGTTTTTGATTATTACCTCCTTCATTATCTATGTTAGTTTTATCTTCTTCTTTAGAGATAGGTTGTGGGGCAGGATGAACAATCTACCCTCCTCTAACTTCGTTATTTGCTCATCCTGGAAGAGCTGTGGACATTGTAATTTTTTCTCTACATTTGGCCGGAGTATCTTCAATTTTAGGGGGGATTAATTTTATTACTACAGTAATAAATATACGGGATAGATCAATCTCATATAAGACTATACCTTTATTTGTGTGGTCTGTACTAATTACTGTAATTTTAATTTTATTAGCTATGCCAGTGTTAGCTGGGGCAATTACTATACTTTTGACAGATCGAAACTTTAGAACTTCATTTTTTGATCCAAGA
>L29
ACTCTTTATTTAATTTTAGGTGCAATTTCAGGTTTCATTGGAATATGTTATAGAATATTAATTCGTTTGCAGTTATTTACTCCTGGTGGATGTATCTCGGATACTTCGTATAATATTATTATTACAACTCATGCATTGATTATAATTTTCTTTATAGTGATACCGATGATAATCGGTGGTTTTGGTAATTGACTTGTGCCATTAATAATTGGAGCTCCAGATATGGCATTTCCACGAATAAATAATTTAAGTTTTTGATTATTACCTCCTTCATTATCTATGTTAGTTTTATCTTCTTCTTTAGAGATAGGTTGTGGGGCAGGATGAACAATCTACCCTCCTCTAACTTCGTTATTTGCTCATCCTGGAAGAGCTGTGGACATTGTAATTTTTTCTCTACATTTGGCCGGAGTATCTTCAATTTTAGGGGGGATTAATTTTATTACTACAGTAATAAATATACGGGATAGATCAATCTCATATAAGACTATACCTTTATTTGTGTGGTCTGTACTAATTACTGTAATTTTAATTTTATTAGCTATGCCAGTGTTAGCTGGGGCAATTACTATACTTTTGACAGATCGAAACTTTAGAACTTCATTTTTTGANNNNNNN
>L36
ACTCTTTATTTAATTTTAGGTGCAATTTCAGGTTTCATTGGAATATGTTATAGAATATTAATTCGTTTGCAGTTATTTACTCCTGGTGGATGTATCTCGGATACTTCGTATAATATTATTATTACAACTCATGCATTGATTATAATTTTCTTTATAGTGATACCGATGATAATCGGTGGTTTTGGTAATTGACTTGTGCCATTAATAATTGGAGCTCCAGATATGGCATTTCCACGAATAAATAATTTAAGTTTTTGATTATTACCTCCTTCATTATCTATGTTAGTTTTATCTTCTTCTTTAGAGATAGGTGGTGGGGCAGGATGAACAATCTACCCTCCTCTAACTTCGTTATTTGCTCATCCTGGAAGAGCTGTGGACATTGTAATTTTTTCTCTACATTTGGCCGGAGTATCTTCAATTTTAGGGGGGATTAATTTTATTACTACAGTAATAAATATACGGGATAGATCAATCTCATATAAGACTATACCTTTATTTGTGTGGTCTGTTCTAATTACTGTAATTTTAATTTTATTAGCTATGCCAGTGTTAGCTGGGGCAATTACTATACTTTTGACAGATCGAAACTTTAGAACTTCATTTTTTGANNNNNNN
>L37
ACTCTTTATTTAATTTTAGGTGCAATTTCAGGTTTCATTGGAATATGTTATAGAATATTAATTCGTTTGCAGTTATTTACTCCTGGTGGATGTATCTCGGATACTTCGTATAATATTATTATTACAACTCATGCATTGATTATAATTTTCTTTATAGTGATACCGATGATAATCGGTGGTTTTGGTAATTGACTTGTGCCATTAATAATTGGAGCTCCAGATATGGCATTTCCACGAATAAATAATTTAAGTTTCTGATTATTACCTCCTTCATTATCTATGTTAGTTTTATCTTCTTCTTTAGAGATAGGTTGTGGGGCAGGATGAACAATCTACCCTCCTCTAACTTCGTTATTTGCTCATCCTGGAAGAGCTGTGGACATTGTAATTTTTTCTCTACATTTGGCCGGAGTATCTTCAATTTTAGGGGGGATTAATTTTATTACTACAGTAATAAATATACGGGATAGATCAATCTCATATAAGACTATACCTTTATTTGTGTGGTCTGTACTAATTACTGTAATTTTAATTTTATTAGCTATGCCAGTGTTAGCTGGGGCAATTACTATACTTTTGACAGATCGAAACTTTAGAACTTCATTTTTTGANNNNNNN
>LamRU25_15
ACTCTTTATTTAATTTTAGGTGCAATTTCAGGTTTCATTGGAATATGTTATAGAATATTAATTCGTTTGCAGTTATTTACTCCTGGTGGGTGTATCTCGGATACTTCGTATAATATTATTATTACAACTCATGCATTGATTATAATTTTCTTTATAGTTATACCGATGATAATCGGTGGTTTTGGAAATTGACTTGTGCCATTAATAATTGGAGCTCCAGATATGGCATTTCCACGAATAAATAATTTAAGTTTTTGATTATTACCTCCTTCATTATCTATGTTAGTTTTATCTTCTTCTTTAGAGATAGGTTGTGGGGCAGGGTGAACAATCTACCCTCCTCTAACTTCGTTATTTGCTCATCCTGGAAGAGCTGTGGACATTGTAATTTTTTCTCTACATTTGGCTGGAGTATCTTCAATTTTAGGGGGGATTAATTTTATTACTACAGTAATAAATATACGGGATAGATCAATCTCATATAAGACTATACCTTTATTTGTATGATCTGTATTAATTACTGTAATTTTAATTTTATTAGCTATGCCAGTGTTAGCTGGGGCAATTACTATACTTTTGACAGATCGAAACTTTAGAACTTCATTTTTTGATCCAAGA
>MW995994
ACTCTTTATTTAATTTTAGGTGCAATTTCAGGTTTCATTGGAATATGTTATAGAATATTAATTCGTTTGCAGTTATTTACTCCTGGTGGGTGTATCTCGGATACTTCGTATAATATTATTATTACAACTCATGCATTGATTATAATTTTCTTTATAGTGATACCGATGATAATCGGTGGTTTTGGTAATTGACTTGTGCCATTAATAATTGGAGCTCCAGATATGGCATTTCCACGAATAAATAATTTAAGTTTTTGATTATTACCTCCTTCATTATCTATGTTAGTTTTATCTTCTTCTTTAGAGATAGGTTGTGGGGCAGGGTGAACAATCTACCCTCCTCTAACTTCGTTATTTGCTCATCCTGGAAGAGCTGTGGACATTGTAATTTTTTCTCTACATTTGGCCGGAGTATCTTCAATTTTAGGAGGGATTAATTTTATTACTACAGTAATAAATATACGGGATAGATCAATCTCATATAAGACTATACCTTTATTTGTGTGATCTGTACTAATTACTGTAATTTTAATTTTATTAGCTATGCCAGTGTTAGCTGGGGCAATTACTATACTTTTGACAGATCGAAACTTTAGAACTTCATTTTTTGATCCAAGA
>MW996270
ACTCTTTATTTAATTTTAGGTGCAATTTCAGGTTTCATTGGAATATGTTATAGAATATTAATTCGTTTGCAGTTATTTACTCCTGGTGGGTGTATCTCGGATACTTCGTATAATATTATTATTACAACTCATGCATTGATTATAATTTTCTTTATAGTGATACCGATGATAATCGGTGGTTTTGGTAATTGACTTGTGCCATTAATAATTGGAGCTCCAGATATGGCATTTCCACGAATAAATAATTTAAGTTTTTGATTATTACCTCCTTCATTATCTATGTTAGTTTTATCTTCTTCTTTAGAGATAGGTTGTGGGGCAGGGTGAACAATCTACCCTCCTCTAACTTCGTTATTTGCTCATCCTGGAAGAGCTGTGGACATTGTAATTTTTTCTCTACATTTGGCCGGAGTATCTTCAATTTTAGGAGGGATTAATTTTATTACTACAGTAATAAATATACGGGATAGATCAATCTCATATAAGACTATACCTTTATTTGTGTGATCTGTACTAATTACTGTAATTTTAATTTTATTAGCTATGCCAGTGTTAGCTGGGGCAATTACTATACTTTTGACAGATCGAAACTTTAGAACTTCGTTTTTTGATCCAAGA
>L30
ACTCTTTATTTAATTTTAGGTGCAATTTCAGGTTTCATTGGAATATGTTATAGAATATTAATTCGTTTGCAGTTATTTACTCCTGGTGGATGTATCTCGGATACTTCGTATAATATTATTATTACAACTCATGCATTGATTATAATCTTCTTTATAGTGATACCGATGATAATCGGTGGTTTTGGTAATTGACTTGTGCCATTAATAATTGGAGCTCCAGATATGGCATTTCCACGAATAAATAATTTAAGTTTCTGATTATTACCTCCTTCATTATCTATGTTAGTTTTATCTTCTTCTTTAGAGATAGGTTGTGGAGCAGGATGAACAATCTACCCTCCTCTAACTTCGTTATTTGCTCATCCTGGAAGAGCTGTAGACATTGTAATTTTTTCTCTACATTTGGCCGGAGTATCTTCAATTTTAGGGGGGATTAATTTTATTACTACAGTAATAAATATACGGGATAGATCAATCTCATATAAGACTATACCTTTATTTGTGTGGTCTGTACTAATTACTGTAATTTTAATTTTATTAGCTATGCCAGTGTTAGCTGGGGCAATTACTATACTTTTGACAGATCGAAACTTTAGAACTTCATTTTTTGATCCAAGA
>GMBCD2896
ACATTATATTTAATTTTAGGAGGTCTTTCAGGTTTTATTGGTATGTGTTATAGAATATTAATTCGTATACAACTATTTATTCCAGGTGGTTGTGTTTCTGATATATCTTATAATATTATTATTACTACTCATGCTTTAATTATAATTTTTTTTATGGTTATACCAATAATAATTGGAGGTTTTGGTAATTGATTAATTCCATTAATAATTGGAGCTCCTGATATAGCTTTTCCTCGTATGAATAATTTAAGATTTTGATTACTACCTCCTTCTTTATCTATGTTAATTCTATCTTCTTCGCTTGAAATAGGTTGTGGTGCAGGTTGAACAATCTACCCTCCACTAACTGCTTTAATAGCACACCCAGGTAGTGCGGTTGATATTGTAATTTTTTCTTTACATTTGGCTGGAATTTCGTCCATTTTAGGTGGGATTAATTTTATTACGACTGTAATAAACATACGAGATGCATCAGTCACCTATAAAACTATGCCTTTGTTTGTGTGGTCTGCATTTGTTACTGTTATTTTAATTCTTCTGGCTATACCAGTGTTAGCTGGAGCTATTACTATATTATTAACAGACCGAAATTTTAGAACATCATTTNNNNNNNNNNNN
>GMBCA5045
ACATTATATTTAATTTTAGGAGGTCTTTCAGGTTTTATTGGTATATGTTATAGAATATTAATTCGTATACAATTATTTATTCCAGGTGGTTGTGTTTCTGATATATCTTATAATATTATTATTACTACTCATGCTTTAATTATAATTTTTTTTATGGTTATACCAATAATAATTGGAGGTTTTGGTAATTGGTTAATTCCATTAATAATTGGAGCTCCTGATATAGCTTTTCCTCGTATGAATAATTTAAGATTTTGATTACTACCTCCTTCTTTATCTATGTTAATTCTATCTTCTTCGCTTGAAATAGGTTGTGGCGCAGGTTGAACAATCTACCCTCCATTAACTGCTTTAATAGCACACCCAGGTAGTGCGGTTGATATTGTAATTTTTTCTTTACATTTGGCTGGAATTTCGTCCATTTTAGGTGGGATTAATTTTATTACGACTGTAATAAATATACGAGATGCATCAGTCACCTATAAAACTATGCCTTTGTTTGTGTGGTCTGCATTTGTTACTGTTATTTTAATTCTTCTGGCTATACCAGTGTTAGCTGGAGCTATTACTATATTATTAACAGACNNNNNNNNNNNNNNNNNNNNNNNNNNNNNNNNN
>GCQT2164
ACATTATATTTAATTTTAGGAGGTCTTTCAGGTTTTATTGGTATATGTTATAGAATATTAATTCGTATACAATTATTTATTCCAGGTGGTTGTGTTTCTGATATATCTTATAATATTATTATTACTACTCATGCTTTAATTATAATTTTTTTTATGGTTATACCAATAATAATTGGAGGTTTTGGTAATTGATTAATTCCATTAATAATTGGAGCTCCTGATATAGCTTTTCCTCGTATGAATAATTTAAGATTTTGATTACTACCCCCTTCTTTATCTATGTTAATTATATCTTCTTCGCTTGAAATAGGCTGTGGTGCAGGTTGAACAATCTACCCTCCATTAACTGCTTTAATAGCACACCCAGGTAGTGCGGTTGATATTGTAATTTTTTCTTTACATTTGGCTGGAGTTTCGTCCATTTTAGGTGGGATTAATTTTATTACGACTGTAATAAACATACGAGATGCGTCAGTCACCTATAAAACTATGCCTTTGTTTGTGTGGTCTGCATTTGTTACTGTTATTTTAATTCTTCTGGCTATACCAGTGTTAGCTGGAGCTATTACTATATTATTAACAGACNNNNNNNNNNNNNNNNNNNNNNNNNNNNNNNNN
>AU479
ACATTATATTTAATTTTAGGAGGTCTTTCAGGTTTTATTGGTATATGTTATAGAATATTAATTCGTATACAATTATTTATTCCAGGTGGTTGTGTTTCTGATATATCTTATAATATTATTATTACTACTCATGCTTTAATTATAATTTTTTTTATGGTTATACCAATAATAATTGGAGGTTTTGGTAATTGATTAATTCCATTAATAATTGGAGCTCCTGATATAGCTTTTCCTCGTATGAATAATTTAAGATTTTGATTACTACCCCCTTCTTTATCTATGTTAATTCTATCTTCTTCGCTTGAAATAGGTTGTGGTGCAGGTTGAACAATCTACCCTCCATTAACTGCTTTAATAGCACACCCAGGTAGTGCGGTTGATATTGTAATTTTTTCTTTACATTTGGCTGGAATTTCATCCATTTTAGGTGGGATTAATTTTATTACGACTGTAATAAATATACGAGATGCATCAGTCACCTATAAAACTATGCCTTTGTTTGTGTGGTCTGCATTTGTTACTGTTATTTTAATTCTTCTGGCTATACCAGTGTTAGCTGGAGCTATTACTATATTATTAACAGACCGAAATTTTAGAACATCATTTTTTGACCCAAGA
>MW996179
ACATTATATTTAATTTTAGGAGGTCTTTCAGGTTTTATTGGTATATGTTATAGAATATTAATTCGTATACAATTATTTATTCCAGGTGGTTGTGTTTCTGATATATCTTATAATATTATTATTACTACTCATGCTTTAATTATAATTTTTTTTATGGTTATACCAATAATAATTGGAGGTTTTGGTAATTGATTAATTCCATTAATAATTGGAGCTCCTGATATAGCTTTTCCTCGTATGAATAATTTAAGATTTTGATTACTACCCCCTTCTTTATCTATGTTAATTCTATCTTCTTCGCTTGAAATAGGCTGTGGTGCAGGTTGAACAATCTACCCTCCATTAACTGCTTTAATAGCACACCCAGGTAGTGCGGTTGATATTGTAATTTTTTCTTTACATTTGGCTGGAGTTTCGTCCATTTTAGGTGGGATTAATTTTATTACGACTGTAATAAACATACGAGATGCATCAGTCACCTATAAAACTATGCCTTTGTTTGTGTGGTCTGCATTTGTTACTGTTATTTTAATTCTTCTGGCTATACCAGTGTTAGCTGGAGCTATTACTATATTATTAACAGACCGAAATTTTAGAACATCATTTTTTGACCCAAGA
>GMBCD2897
ACATTATATTTAATTTTAGGAGGTCTTTCAGGTTTTATTGGTATGTGTTATAGAATATTAATT-GTATACAATTATTTATTCCAGGTGGTTGTGTATCTGATATATCTTATAATATTATTATTACTACTCATGCTTTAATTATAATTTTTTTTATGGTTATACCAATAATAAT-GGAGGTTTTGGTAATTGATTAATTCCATTAATAATTGGAGCTCCTGATATAGCTTTTCCTCGTATGAATAATTTAAGATTTTGATTACTACCTCCTTCTTTATCTATGTTAATTCTATCTTCTTCGCTTGAAATAGGTTGTGGTGCAGGTTGAACAATCTACCCTCCACTAACTGCTTTAATAGCACACCCAGGTAGTGCGGTTGATATTGTAATTTTTTCTTTACATTTGGCTGGAATTTCGTCCATTTTAGGTGGGATTAATTTTATTACGACTGTAATAAACATACGAGATGCATCAGTCACCTATAAAACTATGCCTTTGTTTGTGTGGTCTGCATTTGTTACTGTTATTTTAATTCTTCTGGCTATACCAGTGTTAGC-GGAGCTATTACTATATTATTAACAGACCGAAATTTTAGAACATCATTTNNNNNNNNNNNN
>ALB67N_35
ACATTATATTTAATTTTAGGAGGTTTGTCAGGTTTTATTGGAATGTGTTATAGTATGTTAATTCGAATACAGTTATTCATCCCTGGGGGATGTATGTCTGATATGTCTTATAACATTATTATTACTACTCATGCTTTAATTATAATTTTTTTTATAGTTATGCCAATAATAATTGGTGGGTTTGGAAATTGACTTCTTCCGTTAATGATTGGTTCCCCGGATATAGCATTTCCTCGGATAAATAATTTAAGATTTTGACTTCTTCCTCCTTCATTATCAATGTTAATCTTGTCTTCTTCTTTAGAGATGGGTTGTGGTGCTGGTTGAACAATTTACCCCCCTCTAACTTCTTTATTTGCTCACCCCGGCAGATCAGTTGACATTGTTATTTTTTCTCTTCATTTAGCTGGAATTTCTTCAATTTTAGGGGGGGTTAATTTTATTACAACAGTAATAAATATACGAGATGCTTCTGTAAGATATAAGACTATACCTTTATTTGTGTGATCTGTTCTTATTACTGTAATTTTGATTTTATTAGCAATACCTGTATTAGCAGGGGCTATTACAATATTATTAACTGACCGAAATTTTAGAACTTCATTTTTTGACCCTAGA
>ALB67_1
ACATTATATTTAATTTTAGGGGGTTTGTCAGGTTTTATTGGAATGTGTTATAGTATGTTAATTCGAATACAGTTATTCATCCCTGGGGGATGTATGTCTGATATGTCTTATAACATTATTATTACTACTCATGCTTTAATTATAATTTTTTTTATAGTTATGCCAATAATAATTGGTGGGTTTGGAAATTGACTTCTTCCGTTAATGATTGGTTCCCCGGATATAGCATTTCCTCGGATAAATAATTTAAGATTTTGACTTCTTCCTCCTTCATTATCAATGTTAATCTTGTCTTCTTCTTTAGAGATGGGTTGTGGTGCTGGTTGAACAATTTACCCCCCTCTAACTTCTTTATTTGCTCACCCCGGCAGATCAGTTGACATTGTTATTTTTTCTCTTCATTTAGCTGGAATTTCTTCAATTTTAGGGGGGGTTAATTTTATTACAACTGTAATAAATATACGAGATGCTTCTGTAAGATATAAGACTATACCTTTATTTGTGTGATCTGTTCTTATTACTGTAATTTTGATTTTATTAGCAATACCTGTATTAGCAGGGGCTATTACAATATTATTAACTGACCGAAATTTTAGAACTTCATTTTTTGACCCTAGA
>Chur1
ACATTATATTTAATTTTAGGGGGTTTGTCAGGTTTTATTGGAATGTGTTATAGTATGTTAATTCGAATACAGTTATTCATCCCTGGGGGATGTATGTCTGATATGTCTTATAACATTATTATTACTACTCATGCTTTAATTATAATTTTTTTTATAGTTATGCCAATAATAATTGGTGGGTTTGGAAATTGACTTCTTCCGTTAATGATTGGTTCCCCGGATATAGCATTTCCCCGGATAAATAATTTAAGATTTTGACTTCTTCCTCCTTCATTATCAATGTTAATCTTGTCTTCTTCTTTAGAGATGGGTTGTGGTGCTGGTTGAACAATTTACCCCCCTCTAACTTCTTTATTTGCTCACCCTGGCAGATCAGTTGACATTGTTATTTTTTCTCTTCATTTAGCTGGAATTTCTTCAATTTTAGGGGGGGTTAATTTTATTACAACAGTAATAAATATACGAGATGCTTCTGTAAGATATAAGACTATACCTTTATTTGTGTGATCTGTTCTTATTACTGTAATTTTGATTTTATTAGCAATACCTGTATTAGCAGGGGCTATTACAATATTATTAACTGACCGAAATTTTAGAACTTCATTTTTTGACCCTAGA
>ALB67_7
ACATTATATTTAATTTTAGGGGGTTTGTCAGGTTTTATTGGAATGTGTTATAGTATGTTAATTCGAATACAGTTATTCATCCCTGGGGGATGTATGTCTGATATGTCTTATAACATTATTATTACTACTCATGCTTTAATTATAATTTTTTTTATAGTTATGCCAATAATAATTGGTGGGTTTGGAAATTGACTTCTTCCGTTAATGATTGGTTCCCCGGATATAGCATTTCCCCGGATAAATAATTTAAGATTTTGACTTCTTCCTCCTTCATTATCAATGTTAATCTTGTCTTCTTCTTTAGAGATGGGTTGTGGTGCTGGTTGAACAATTTACCCCCCTCTAACTTCTTTATTTGCTCACCCCGGCAGATCAGTTGACATTGTTATTTTTTCTCTTCATTTAGCTGGAATTTCTTCAATTTTAGGGGGGGTTAATTTTATTACAACAGTAATAAATATACGAGATGCTTCTGTAAGATATAAGACTATACCTTTATTTGTGTGATCTGTTCTTATTACTGTAATTTTGATTTTATTAGCAATACCTGTATTAGCAGGGGCTATTACAATATTATTAACTGACCGAAATTTTAGAACTTCATTTTTTGACCCTAGA
>L40
ACATTATATTTAATTTTAGGAGGTTTGTCAGGTTTTATTGGAATGTGTTATAGTATGTTAATTCGAATACAGTTATTCATCCCTGGGGGATGTATGTCTGATATGTCTTATAACATTATTATTACTACTCATGCTTTAATTATAATTTTTTTTATAGTTATGCCAATAATAATTGGTGGGTTTGGAAATTGACTTCTTCCGTTAATGATTGGTTCCCCGGATATAGCATTTCCTCGGATAAATAATTTAAGATTTTGACTTCTTCCTCCTTCATTATCAATGTTAATCTTGTCTTCTTCTTTAGAGATGGGTGGTGGTGCTGGTTGAACAATTTACCCCCCTCTAACTTCTTTATTTGCTCACCCCGGCAGATCAGTTGACATTGTTATTTTTTCTCTTCATTTAGCTGGAATTTCTTCAATTTTAGGGGGGGTTAATTTTATTACAACAGTAATAAATATACGAGATGCTTCTGTAAGATATAAGACTATACCTTTATTTGTGTGATCTGTTCTTATTACTGTAATTTTGATTTTATTAGCAATACCTGTATTAGCAGGGGCTATTACAATATTATTAACTGACCGAAATTTTAGAACTTCATTTTTTGACCCTNNN
>L32
ACATTATATTTAATTTTAGGGGGTTTGTCAGGTTTTATTGGAATGTGTTATAGTATGTTAATTCGAATACAGTTATTCATCCCTGGGGGATGTATGTCTGATATGTCTTATAACATTATTATTACTACTCATGCTTTAATTATAATTTTTTTTATAGTTATGCCAATAATAATTGGTGGGTTTGGAAATTGACTTCTTCCGTTAATGATTGGTTCCCCGGATATAGCATTTCCTCGGATAAATAACTTAAGATTTTGACTTCTTCCTCCTTCATTATCAATGTTAATCTTGTCTTCTTCTTTAGAGATGGGTTGTGGTGCTGGTTGGACAATTTACCCCCCTCTGACTTCTTTATTTGCTCACCCCGGCAGATCAGTTGACATTGTTATTTTTTCTCTTCATTTAGCTGGAATTTCTTCAATTTTAGGGGGGGTTAATTTTATTACAACAGTAATAAATATACGAGATGCTTCTGTAAGATATAAGACTATACCTTTATTTGTGTGATCTGTTCTTATTACTGTAATTTTGATTTTATTAGCAATACCTGTATTAGCAGGGGCTATTACAATATTATTAACTGACCGAAATTTTAGAACTTCATTTTTTGACCCTAGA
>L41
ACATTATATTTAATTTTAGGGGGTTTGTCAGGTTTTATTGGAATGTGTTATAGTATGTTAATTCGAATACAATTATTCACCCCTGGGGGATGTATGTCTGATATGTCTTATAACATTATTATTACTACTCATGCTTTAATTATAATTTTTTTTATAGTTATGCCAATAATAATTGGTGGGTTTGGAAATTGACTTCTTCCGTTAATGATTGGTTCCCCGGATATAGCATTTCCTCGGATAAATAATTTAAGATTTTGACTTCTTCCTCCTTCATTATCAATGTTAATCTTGTCTTCTTCTTTAGAGATGGGTTGTGGTGCTGGTTGAACAATTTACCCCCCTCTAACTTCTTTATTTGCTCACCCCGGTAGATCAGTTGACATTGTTATTTTTTCTCTTCATTTAGCTGGAATTTCTTCAATTTTAGGGGGGGTTAATTTTATTACAACAGTAATAAATATACGAGATGCTTCTGTAAGATATAAGACTATACCTTTATTTGTGTGATCTGTTTTTATTACTGTAATTTTGATTTTATTAGCAATACCTGTATTAGCAGGGGCTATTACAATATTATTAACTGACCGAAATTTTAGAACTTCATTTTTTGACCCTAGA
>MW996184
ACATTATATTTAATTTTAGGGGGTTTTTCAGGTTTTATTGGGATGTGTTATAGTATGTTAATTCGAATACAATTATTCATCCCTGGGGGATGTATGTCTGATATGTCTTATAACATTATTATTACTACTCATGCTTTAATTATAATTTTTTTTATAGTTATGCCAATAATAATTGGTGGGTTTGGAAATTGACTTCTTCCGTTAATGATTGGTTCCCCGGATATAGCATTTCCTCGGATAAATAATTTAAGATTTTGACTTCTTCCTCCTTCATTATCAATGTTAATCTTGTCTTCTTCTTTAGAGATGGGTTGTGGTGCTGGTTGAACAATTTACCCCCCTCTAACTTCTTTATTTGCTCACCCCGGCAGATCAGTTGACATTGTTATTTTTTCTCTTCATTTAGCTGGAATTTCTTCAATTTTAGGGGGGGTTAATTTTATTACAACAGTAATAAATATACGAGATGCTTCTGTAAGATATAAGACTATACCTTTATTTGTGTGATCTGTTTTTATTACTGTAATTTTGATTTTATTAGCAATACCTGTATTAGCAGGGGCTATTACAATATTATTAACTGACCGAAATTTTAGAACTTCATTTTTTGACCCTAGA
>MW996314
ACATTATATTTAATTTTAGGGGGTTTGTCAGGTTTTATTGGAATGTGTTATAGTATGTTAATTCGAATACAATTATTCATCCCTGGGGGATGTATGTCTGATATGTCTTATAACATTATTATTACTACTCATGCTTTAATTATAATTTTTTTTATAGTTATACCAATAATAATTGGTGGATTTGGAAATTGACTTCTTCCGTTAATGATTGGTTCCCCGGATATAGCATTTCCTCGGATAAATAATTTAAGATTTTGACTTCTTCCTCCTTCATTATCAATGTTAATCTTGTCTTCTTCTTTAGAGATGGGTTGTGGTGCTGGTTGAACAATTTACCCCCCTCTAACTTCTTTATTTGCTCACCCCGGCAGATCAGTTGACATTGTTATTTTTTCTCTTCATTTAGCTGGAATTTCTTCAATTTTAGGGGGGGTTAATTTTATTACAACAGTAATAAATATACGAGATGCTTCTGTAAGATATAAGACTATACCTTTATTTGTGTGATCTGTTTTTATTACTGTAATTTTGATTTTATTAGCAATACCTGTATTAGCAGGGGCTATTACAATATTATTAACTGACCGAAATTTTAGAACTTCATTTTTTGACCCTAGA
>MW996072
ACGTTATATTTAATTTTAGGGGGTTTGTCAGGTTTTATTGGAATGTGTTATAGTATGTTAATTCGAATACAATTATTCATCCCTGGGGGATGTATGTCTGATATGTCTTATAACATTATTATTACTACTCATGCTTTAATTATAATTTTTTTTATAGTTATGCCAATAATAATTGGTGGGTTTGGAAATTGACTTCTTCCGTTAATGATTGGTTCCCCGGATATAGCATTTCCTCGGATAAATAATTTAAGATTTTGACTTCTTCCTCCTTCATTATCAATGTTAATCTTGTCTTCTTCTTTAGAGATGGGTTGTGGTGCTGGTTGAACAATTTACCCCCCTCTAACTTCTTTATTTGCTCACCCCGGCAGATCAGTTGACATTGTTATTTTTTCTCTTCATTTAGCTGGAATTTCTTCAATTTTAGGGGGGGTTAATTTTATTACAACAGTAATAAATATACGAGATGCTTCTGTAAGATATAAGACTATACCTTTATTTGTGTGATCTGTTTTTATTACTGTAATTTTGATTTTATTAGCAATACCTGTATTAGCAGGGGCTATTACAATATTATTAACTGACCGAAATTTTAGAACTTCATTTTTTGACCCTAGA
>ARTRD425
ACATTATATTTAATTTTAGGGGGTTTGTCAGGTTTTATTGGAATGTGTTATAGTATGTTAATTCGAATACAATTATTCATCCCTGGGGGATGTATGTCTGATATGTCTTATAACATTATTATTACTACTCATGCTTTAATTATAATTTTTTTTATAGTTATGCCAATAATAATTGGTGGGTTTGGAAATTGACTTCTTCCGTTAATGATTGGTTCCCCGGATATAGCATTTCCTCGGATAAATAATTTAAGATTTTGACTTCTTCCTCCTTCATTATCAATGTTAATCTTGTCTTCTTCTTTAGAGATGGGTTGTGGTGCTGGTTGAACAATTTACCCCCCTCTAACTTCTTTATTTGCTCACCCCGGCAGATCAGTTGACATTGTTATTTTTTCTCTTCATTTAGCTGGAATTTCTTCAATTTTAGGGGGGGTTAATTTTATTACAACAGTAATAAATATACGAGATGCTTCTGTAAGATATAAGACTATACCTTTATTTGTGTGATCTGTTTTTATTACTGTAATTTTGATTTTATTAGCAATACCTGTATTAGCAGGGGCTATTACAATATTATTAACTGACCGAAATTTTAGAACTTCATTTTTTGACCCTAGA
>ALB67N_37
ACATCATATTTAATTTTAGGAGGTTTGTCAGGTTTTATTGGAATGTGTTATAGTATGTTAATTCGAATACAGTTATTCATCCCTGGGGGATGTATGTTTGATATGTCTTATAACATTATTATTACTACTCATGCTTTAATTATAATTTTTTTCATAGTTATGCCAATAATAATTGGTGGGTTTGGAAATTGACTTCTTCCGTTAATGATTGGTTCCCCGGATATAGCATTTCCTCGGATAAATAATTTAAGATTTTGACTTCTTCCTCCTTCATTATCAATGTTAATCTTGTCTTCTTCTTTAGAGATGGGTTGTGGTGCTGGTTGAACAATTTACCCCCCTCTAACTTCTTTATTTGCTCACCCCGGCAGATCAGTTGACATTGTTATTTTTTCTCTTCATTTAGCTGGAATTTCTTCAATTTTAGGGGGGGTTAATTTTATTACAACAGTAATAAATATACGAGATGCTTCTGTAAGATATAAGACTATACCTTTATTTGTGTGATCTGTTCTTATTACTGTAATTTTGATTTTATTAGCAATACCTGTATTAGCAGGGGCTATTACAATATTATTAACTGACCGAAATTTTAGAACTTCATTTTTTGACCCTAGA
>LamRU25_7
ACATTATATTTAATTTTAGGGGGTTTGTCAGGTTTTATTGGAATGTGTTATAGTATGTTAATTCGAATACAGTTATTCATCCCTGGGGGATGTATGTCTGATATGTCTTATAACATTATTATTACTACTCATGCTTTAATTATAATTTTTTTTATAGTTATGCCAATAATAATTGGTGGGTTTGGAAATTGACTTCTTCCGTTAATGATTGGTTCCCCGGATATAGCATTTCCTCGGATAAATAATTTAAGATTTTGACTTCTTCCTCCTTCATTATCAATGTTAATCTTGTCTTCTTCTTTAGAGATGGGTTGTGGTGCTGGTTGAACAATTTACCCCCCTCTAACTTCTTTATTTGCTCACCCCAGCAGATCAGTTGACATTGTTATTTTTTCTCTTCATTTAGCTGGAATTTCTTCAATTTTAGGGGGGGTTAATTTTATTACAACAGTAATAAATATACGAGATGCTTCTGTAAGATATAAGACTATACCTTTATTTGTGTGATCTGTTCTTATTACTGTAATTTTGATTTTATTAGCAATACCTGTATTAGCAGGGGCTATTACAATATTATTAACTGACCGAAATTTTAGAACTTCATTTTTTGACCCCAGA
>ALB67_8
ACATTATATTTAATTTTAGGAGGTTTGTCAGGTTTTATTGGAATGTGTTATAGTATGTTAATTCGAATACAGTTATTCATCCCTGGGGGATGTATGTCTGATATGTCTTATAACATTATTATTACTACTCATGCTTTAATTATAATTTTTTTAATAGTTATGCCAATAATAATTGGTGGGTTTGGAAATTGACTTCTTCCGTTAATGATTGGTTCCCCGGATATAGCATTTCCTCGGATAAATAATTTAAGATTTTGACTTCTTCCTCCTTCATTATCAATGTTAATCTTGTCTTCTTCTTTAGAGATGGGTTGTGGTGCTGGTTGAACAATTTACCCCCCTCTAACTTCTTTATTTGCTCACCCCGGCAGATCAGTTGACATTGTTATTTTTTCTCTTCATTTAGCTGGAATTTCTTCAATTTTAGGGGGGGTTAATTTTATTACAACAGTAATAAATATACGAGATGCTTCTGTAAGATATAAGACTATACCTTTATTTGTGTGATCTGTTCTTATTACTGTAATTTTGATTTTATTAGCAATACCTGTATTAGCAGGGGCTATTACAATATTATTAACTGACCGAAATTTTAGAACTTCATTTTTTGACCCTAGA
>L11
ACATTATATTTAATTTTAGGAGGTTTGTCAGGTTTTATTGGAATGTGTTATAGTATGTTAATTCGAATACAGTTATTCATCCCTGGGGGATGTATGTCTGATATGTCATATAACATTATTATTACTACTCATGCTTTAATTATAATTTTTTTTATAGTTATGCCAATAATAATTGGTGGGTTTGGAAATTGACTTCTTCCGTTAATGATTGGTTCCCCGGATATAGCATTTCCTCGGATAAATAATTTAAGATTTTGACTTCTTCCTCCTTCATTATCAATGTTAATCTTGTCTTCTTCTTTAGAGATGGGTTGTGGTGCTGGTTGAACAATTTACCCCCCTCTAACTTCTTTATTTGCTCACCCCGGCAGATCAGTTGACATTGTTATTTTTTCTCTTCATTTAGCTGGAATTTCTTCAATTTTAGGGGGGGTTAATTTTATTACAACAGTAATAAATATACGAGATGCTTCTGTAAGATATAAGACTATACCTTTATTTGTGTGATCTGTTCTTATTACTGTAATTTTGATTTTATTAGCAATACCTGTATTAGCAGGGGCTATTACAATATTATTAACTGACCGAAATTTTAGAACTTCATTTTTTGACCCTAGA
>Chur5
ACATTATATTTAATTTTAGGGGGTTTGTCAGGTTTTATTGGAATGTGTTATAGTATGTTAATTCGAATACAGTTATTCATCCCTGGGGGATGTATGTCTGATATGTCTTATAACATTATTATTACTACTCATGCTTTAATTATAATTTTTTTAATAGTTATGCCAATAATAATTGGTGGGTTTGGAAATTGACTTCTTCCGTTAATGATTGGTTCCCCGGATATAGCATTTCCCCGGATAAATAATTTAAGATTTTGACTTCTTCCTCCTTCATTATCAATGTTAATCTTGTCTTCTTCTTTAGAGATGGGTTGTGGTGCTGGTTGAACAATTTACCCCCCTCTAACTTCTTTATTTGCTCACCCTGGCAGATCAGTTGACATTGTTATTTTTTCTCTTCATTTAGCTGGAATTTCTTCAATTTTAGGGGGGGTTAATTTTATTACAACAGTAATAAATATACGAGATGCTTCTGTAAGATATAAGACTATACCTTTATTTGTGTGATCTGTTCTTATTACTGTAATTTTGATTTTATTAGCAATACCTGTATTAGCAGGGGCTATTACAATATTATTAACTGACCGAAATTTTAGAACTTCATTTTTTGACCCTAGA
>L10
ACATTATATTTAATTTTAGGGGGTTTGTCAGGTTTTATTGGAATGTGTTATAGTATGTTAATTCGAATACAGTTATTCACCCCTGGGGGATGTATGTCTGATATGTCTTATAACATTATTATTACTACTCATGCTTTAATTATAATTTTTTTTATAGTTATGCCAATAATAATTGGTGGGTTTGGAAATTGACTTCTTCCGTTAATGATTGGTTCCCCGGATATAGCATTTCCCCGGATAAATAATTTAAGATTTTGACTTCTTCCTCCTTCATTATCAATGTTAATCTTGTCTTCTTCTTTAGAGATGGGTTGTGGTGCTGGTTGAACAATTTACCCCCCTCTAACTTCTTTATTTGCTCACCCCGGCAGATCAGTTGATATTGTTATTTTTTCTCTTCATTTAGCTGGAATTTCTTCAATTTTAGGGGGGGTTAATTTTATTACAACAGTAATAAATATACGAGATGCTTCTGTAAGATATAAGACTATACCTTTATTTGTGTGATCTGTTCTTATTACTGTAATTTTGATTTTATTAGCAATACCTGTATTAGCAGGGGCTATTACAATATTATTAACTGACCGAAATTTTAGAACTTCATTTTTTGACCCTAGA
>L44
ACATTATATTTAATTTTAGGGGGTTTGTCAGGTTTTATTGGAATGTGTTATAGTATGTTAATTCGAATACAGTTATTCACCCCTGGGGGATGTATGTCTGATATGTCTTATAACATTATTATTACTACTCATGCTTTAATTATAATTTTTTTTATAGTTATGCCAATAATAATTGGTGGGTTTGGAAATTGACTTCTTCCGTTAATGATTGGTTCCCCGGATATAGCATTTCCCCGGATAAATAATTTAAGATTTTGACTTCTTCCTCCTTCATTATCAATGTTAATCTTGTCTTCTTCTTTAGAGATGGGTTGTGGTGCTGGTTGAACAATTTACCCCCCTCTAACTTCTTTATTTGCTCACCCCGGCAGATCAGTTGACATTGTTATTTTTTCTCTTCATTTAGCTGGAATTTCTTCAATTTTAGGGGGGGTTAATTTTATTACAACAGTAATAAATATACGAGATGCTTCTGTAAGATATAAGACTATACCTTTATTTGTGTGATCTGTTCTTATTACTGTAATTTTGATTTTATTAGCAATACCTGTATTAGCAGGGGCTATTACAATATTATTAACTGACCGAAATTTTAGAACTTCATTTTTTGACCCTAGA
>L22
ACTTTATATTTAATTTTAGGGGGTTTGTCAGGTTTTATTGGAATGTGTTATAGTATGTTAATTCGAATACAGTTATTCATCCCTGGGGGATGTATGTCTGATATGTCTTATAACATTATTATTACTACTCATGCTTTAATTATAATTTTTTTTATAGTTATGCCAATAATAATTGGTGGGTTTGGAAATTGACTTCTTCCGTTAATGATTGGTTCCCCGGATATAGCATTTCCCCGGATAAATAATTTAAGATTTTGACTTCTTCCTCCTTCATTATCAATGTTAATCTTGTCTTCTTCTTTAGAGATGGGTTGTGGTGCTGGTTGAACAATTTACCCCCCTCTAACTTCTTTATTTGCTCACCCCGGCAGATCAGTTGACATTGTTATTTTTTCTCTTCATTTAGCTGGAATTTCTTCAATTTTAGGGGGGGTTAATTTTATTACAACAGTAATAAATATACGAGATGCTTCTGTAAGATATAAGACTATACCTTTATTTGTGTGATCTGTTCTTATTACTGTAATTTTGATTTTATTAGCAATACCTGTATTAGCAGGGGCTATTACAATATTATTAACTGACCGAAATTTTAGAACTTCATTTTTTGACCCTAGA
>K3530
ACATTATATTTAATTTTAGGGGGTTTGTCAGGTTTTATTGGAATGTGTTATAGTATGTTAATTCGAATACAGTTATTCATCCCTGGGGGATGTATGTCTGATATGTCTTATAACATTGTTATTACTACTCATGCTTTAATTATAATTTTTTTTATAGTTATGCCAATAATAATTGGTGGGTTTGGAAATTGACTTCTTCCGTTAATGATTGGTTCCCCGGATATAGCATTTCCCCGGATAAATAATTTAAGATTTTGACTTCTTCCTCCTTCATTATCAATGTTAATCTTGTCTTCTTCTTTAGAGATGGGTTGTGGTGCTGGTTGAACAATTTACCCCCCTCTAACTTCTTTATTTGCTCACCCCGGCAGATCAGTTGACATTGTTATTTTTTCTCTTCATTTAGCTGGAATTTCTTCAATTTTAGGGGGGGTTAATTTTATTACAACAGTAATAAATATACGAGATGCTTCTGTAAGATATAAGACTATACCTTTATTTGTGTGATCTGTTCTTATTACTGTAATTTTGATTTTATTAGCAATACCTGTATTAGCAGGGGCTATTACAATATTATTAACTGACCGAAATTTTAGAACTTCATTTTTTGACCCTAGA
>L24
ACATTATATTTAATTTTAGGGGGTTTGTCAGGTTTTATTGGAATGTGTTATAGTATGTTAATTCGAATACAGTTATTCATCCCTGGGGGATGTATGTCTGATATGTCTTATAACATTATTATTACTACTCATGCTTTAATTATAATTTTTTTTATAGTTATGCCAATAATAATTGGTGGGTTTGGAAATTGACTTCTTCCATTAATGATTGGTTCCCCGGATATAGCATTTCCCCGGATAAATAATTTAAGATTTTGACTTCTTCCTCCTTCATTATCAATGTTAATCTTGTCTTCTTCTTTAGAGATGGGTTGTGGTGCTGGTTGAACAATTTACCCCCCTCTAACTTCTTTATTTGCTCACCCCGGCAGATCAGTTGACATTGTTATTTTTTCTCTTCATTTAGCTGGAATTTCTTCAATTTTAGGGGGGGTTAATTTTATTACAACAGTAATAAATATACGAGATGCTTCTGTAAGATATAAGACTATACCTTTATTTGTGTGATCTGTTCTTATTACTGTAATTTTGATTTTATTAGCAATACCTGTATTAGCAGGGGCTATTACAATATTATTAACTGACCGAAATTTTAGAACTTCATTTTTTGACCCTAGA
>L31
ACATTATATTTAATTTTAGGGGGTTTGTCAGGTTTTATTGGAATGTGTTATAGTATGTTAATTCGAATACAGTTATTCATCCCTGGGGGATGTATGTCTGATATGTCTTATAACATTATTATTACTACTCATGCTTTAATTATAATTTTTTTTATAGTTATGCCAATAATAATTGGTGGGTTTGGAAATTGACTTCTTCCGTTAATGATTGGTTCCCCGGATATAGCATTTCCCCGGATAAATAATTTAAGATTTTGACTTCTTCCTCCTTCATTATCAATGTTAATCTTGTCTTCTTCTTTAGAGATGGGTTGTGGTGCTGGTTGAACAATTTACCCCCCTCTAACTTCTTTATTTGCTCACCCCGGCAGATCAGTTGACATTGTTATTTTTTCTCTTCATTTAGCTGGAATTTCTTCAATTTTAGGGGGGGTTAATTTTATTACAACAGTGATAAATATACGAGATGCTTCTGTAAGATATAAGACTATACCTTTATTTGTGTGATCTGTTCTTATTACTGTAATTTTGATTTTATTAGCAATACCTGTATTAGCAGGGGCTATTACAATATTATTAACTGACCGAAATTTTAGAACTTCATTTTTTGACCCTAGA
>L43
ACATTATATTTAATTTTAGGGGGTTTGTCAGGTTTTATTGGAATGTGTTATAGTATGTTAATTCGAATACAGTTATTCATCCCTGGGGGATGTATGTCTGATATGTCTTATAACATTATTATTACTACTCATGCTTTAATTATAATTTTTTTTATAGTTATGCCAATAATAATTGGTGGGTTTGGAAATTGACTTCTTCCGTTAATGATTGGTTCCCCGGATATAGCATTTCCCCGGATAAATAATTTAAGATTTTGACTTCTTCCTCCTTCATTATCAATGTTAATCTTGTCTTCTTCTTTAGAGATGGGTTGTGGTGCTGGTTGAACAATTTACCCCCCTCTATCTTCTTTATTTGCTCACCCCGGCAGATCAGTTGACATTGTTATTTTTTCTCTTCATTTAGCTGGAATTTCTTCAATTTTAGGGGGGGTTAATTTTATTACAACAGTAATAAATATACGAGATGCTTCTGTAAGATATAAGACTATACCTTTATTTGTGTGATCTGTTCTTATTACTGTAATTTTGATTTTATTAGCAATACCTGTATTAGCAGGGGCTATTACAATATTATTAACTGACCGAAATTTTAGAACTTCATTTTTTGACCCTAGA
>MW996062
ACATTATATTTAATTTTAGGGGGTTTGTCAGGTTTTATTGGAATGTGTTATAGTATGTTAATTCGAATACAGTTATTCATCCCTGGGGGATGTATATCTGATATGTCTTATAACATTATTATTACTACTCATGCTTTAATTATAATTTTTTTTATAGTTATGCCAATAATAATTGGTGGGTTTGGAAATTGACTTCTTCCGTTAATGATTGGTTCCCCGGATATAGCATTTCCCCGGATAAATAATTTAAGATTTTGACTTCTTCCTCCTTCATTATCAATGTTAATCTTGTCTTCTTCTTTAGAGATGGGTTGTGGTGCTGGTTGAACAATTTACCCCCCTCTAACTTCTTTATTTGCTCACCCCGGCAGATCAGTTGACATTGTTATTTTTTCTCTTCATTTAGCTGGAATTTCTTCAATTTTAGGGGGGGTTAATTTTATTACAACAGTAATAAATATACGAGATGCTTCTGTAAGATATAAGACTATACCTTTATTTGTGTGATCTGTTCTTATTACTGTAATTTTGATTTTATTAGCAATACCTGTATTAGCAGGGGCTATTACAATATTATTAACTGACCGAAATTTTAGAACTTCATTTTTTGACCCTAGA
>RA23
ACTTTATATTTAATTTTAGGTGCTTTATCAGGTTTTATAGGTATGTGTTATAGTATGTTGATTCGAATGCAACTATTTATTCCAGGGGGTTGTATATCAGATATATCTTATAATATTATTATTACTACTCATGCATTAATCATAATTTTTTTTATAGTGATGCCTATAATAATTGGTGGTTTTGGAAATTGGCTACTTCCGCTTATAATTGGTTCTCCCGATATAGCATTTCCTCGTATGAATAATTTAAGATTTTGACTTCTTCCTCCTTCTTTATCAATATTAATCTTATCTTCTTCTTTAGAGATAGGATGCGGAGCAGGTTGAACTATTTACCCCCCTCTCACTTCTTTGTTTGCTCATCCTGGGAGTTCTGTAGACATTGTTATTTTTTCCCTTCATTTAGCCGGAATCTCTTCAATTTTAGGGGGAGTTAATTTTATTACAACAGTAATAAATATACGAGATGCTTCTGTGAGATATAAAACTATACCTTTATTTGTTTGGTCAGTTCTTATTACTGTAATTTTAATTTTATTAGCAATACCAGTGTTGGCTGGAGCTATTACAATATTATTAACAGATCGAAATTTTAGTACTTCATTTTTTGACCCTAGA
>RA24
ACTTTATATTTAATTTTAGGTGCTTTATCAGGTTTTATAGGTATGTGTTATAGTATGTTGATTCGAATACAACTATTTATTCCAGGGGGTTGTATATCAGATATATCTTATAATATTATTATTACTACTCATGCATTAATCATAATTTTTTTTATAGTGATGCCTATAATAATTGGTGGTTTTGGAAATTGGCTACTTCCGCTTATAATTGGTTCTCCCGATATAGCATTTCCTCGTATGAATAATTTAAGATTTTGACTTCTTCCTCCTTCTTTGTCAATATTAATCTTATCTTCTTTTTTAGAGATAGGGTGCGGAGCAGGTTGAACTATTTACCCTCCCCTCACTTCTTTGTTTGCTCATCCTGGGAGTTCTGTAGACATTGTTATTTTTTCCCTTCATTTAGCCGGAATCTCTTCAATTTTAGGGGGAGTTAATTTTATTACAACAGTAATAAATATACGAGATGCTTCTGTGAGATATAAAACTATACCTTTATTTGTTTGGTCAGTTCTTATTACTGTAATTTTAATTTTATTAGCAATACCAGTGTTGGCTGGAGCTATTACAATATTATTAACAGATCGAAATTTTAGTACTTCATTTTTTGACCCTAGA
>ARTRD430
ACTTTATATTTAATTTTAGGTGCTTTATCAGGTTTTATAGGTATGTGTTATAGTATGTTGATTCGAATGCAACTATTTATTCCAGGGGGTTGTATATCAGACATATCTTATAATATTATTATTACTACTCATGCATTAATCATAATTTTTTTTATAGTGATGCCTATAATAATTGGTGGTTTTGGAAATTGACTACTTCCGCTTATAATTGGTTCTCCCGATATAGCATTTCCTCGTATGAATAATTTAAGATTTTGACTTCTTCCTCCTTCTTTATCAATATTAATCTTATCTTCTTCTTTAGAGATAGGATGCGGAGCAGGTTGAACTATTTACCCCCCTCTCACTTCTTTGTTTGCTCATCCTGGGAGTTCTGTAGACATTGTTATTTTTTCCCTTCATTTAGCCGGAATCTCTTCAATTTTAGGGGGAGTTAATTTTATTACAACAGTAATAAATATACGAGATGCTTCTGTGAGATATAAAACTATACCTTTATTTGTTTGGTCAGTTCTTATTACTGTAATTTTAATTTTATTAGCAATACCAGTGTTGGCTGGAGCTATTACAATATTATTAACAGATCGAAATTTTAGTACTTCATTTTTTGACCCTAGA
>V87_3
ACTTTATATTTAATTTTAGGTGCTTTATCAGGTTTTATAGGTATGTGTTATAGTATGTTGATTCGAATGCAACTATTTATTCCAGGGGGTTGTATATCAGACATATCTTATAATATTATTATTACTACTCATGCATTAATCATAATTTTTTTTATAGTGATGCCTATAATAATTGGTGGTTTTGGAAATTGACTACTTCCGCTTATAATTGGTTCTCCCGATATAGCATTTCCTCGTATGAATAATTTAAGATTTTGACTTCTTCCTCCTTCTTTATCAATATTAATCTTATCTTCTTCTTTAGAGATAGGATGCGGAGCAGGTTGAACTATTTACCCCCCTCTCACTTCTTTGTTTGCTCATCCTGGGAGTTCTGTAGACATTGTTATTTTTTCCCTTCATTTAGCCGGAATCTCTTCAATTTTAGGGGGAGTTAATTTTATTACAACAGTAATAAATATACGAGATGCTTCTGTGAGATATAAAACTATACCTTTATTTGTTTGGTCAGTTCTTATTACTGTAATTTTAATTTTATTAGCAATACCAGTGTTGGCAGGGGCTATTACAATATTATTAACTGATCGAAATTTTAGTACTTCATTTTTTGNNNNNNNN
>LamUA5_3
ACTTTATATTTAATTTTAGGTGCTTTATCAGGTTTTATAGGTATGTGTTATAGTATGTTGATTCGAATGCAACTATTTATTCCAGGGGGTTGTATATCAGACATATCTTATAATATTATTATTACTACTCATGCATTAGTCATAATTTTTTTTATAGTGATGCCTATAATAATTGGTGGTTTTGGAAATTGACTACTTCCGCTTATAATTGGTTCTCCCGATATAGCATTTCCTCGTATGAATAATTTAAGATTTTGACTTCTTCCTCCTTCTTTATCAATATTAATCTTATCTTCTTCTTTAGAGATAGGGTGCGGAGCAGGTTGAACTATTTACCCCCCTCTCACTTCTTTGTTTGCTCATCCTGGGAGTTCTGTAGACATTGTTATTTTTTCTCTTCATTTAGCCGGAATCTCTTCAATTTTAGGGGGAGTTAATTTTATTACAACAGTAATAAATATACGAGATGCTTCTGTGAGATATAAAACTATACCTTTATTTGTTTGGTCAGTTCTTATTACTGTAATTTTAATTTTATTAGCAATACCAGTGTTGGCTGGAGCTATTACAATATTATTAACAGATCGAAATTTTAGTACTTCATTTTTNNNNNNNNNN
