# Supplementary material for: Integrative Taxonomy Approach Reveals Cryptic Diversity within the Phoretic Pseudoscorpion Genus Lamprochernes (Pseudoscorpiones: Chernetidae)
Source: Insects. 2023 Jan 25;14(2):122. doi: 10.3390/insects14020122 (PMC9964657; doi:10.3390/insects14020122)
Supplement: Supplementary file 1 [file insects-14-00122-s001.zip › supplementary tables/Table S1.xlsx]

## Sheet: Table S1
	Table S1. Sampled pseudoscorpion material. Abbreviations: +: specimen used in taxonomic descriptions; holotype: holotype specimen; N/A: not applicable; SEM: specimen analyzed by scanning electron microscopy. References are cited below the table.
	Collection code	DNA code	GenBank/BOLD	Shared haplotype	Morphology	2n (karyotype)	Sex	Genus	Species	Country	Locality number	Locality name	Latitude	Longitude	Environment	Habitat type
	N/A	NpolUA56	OQ108631	N/A	N/A	N/A	N/A	Neobisium	polonicum	Ukraine	N/A	Yablunytsya	48.34726	24.50619	N/A	N/A
	N/A	MW996153	MW996153 [1]	N/A	N/A	N/A	N/A	Cheiridium	museorum	Germany	N/A	Welzin	N/A	N/A	N/A	N/A
	N/A	EU559531	EU559531 [2]	N/A	N/A	N/A	N/A	Oratemnus	curtus	Australia	N/A	South Perth	-31.9667	115.867	N/A	Under tree bark
	N/A	WHIT1	OQ108632	N/A	N/A	N/A	N/A	Withius	sp.	South Africa	N/A	Ndumo	-26.89274	32.28459	N/A	N/A
	N/A	M10	OQ108633	N/A	N/A	N/A	female	Chelifer	cancroides	Czech Republic	N/A	Vrbice	50.18126	15.22972	N/A	N/A
	N/A	M1	MF538689 [3]	N/A	N/A	N/A	male	Chernes	hahnii	Austria	17	Vienna, Leopoldsberg	48.20470	16.36260	Forest edge	Under tree bark
	N/A	N/A	JN018177 [4]	sh7	N/A	N/A	N/A	Lamprochernes	savignyi	France	1	Paris, Jardin écologique	48.84424	2.36165	Botanical garden	N/A
	KO 57/35	ALB67_1	OQ108634	sh2	+	N/A	male	Lamprochernes	chyzeri	Albania	34	Pustec	40.78828	20.90520	Village	Compost heap
	KO 12/35	ALB67_10	OQ108635	sh1	+	N/A	male	Lamprochernes	chyzeri	Albania	34	Pustec	40.78828	20.90520	Village	Compost heap
	KO 31/35	ALB67_11	OQ108636	sh1	+	N/A	male	Lamprochernes	chyzeri	Albania	34	Pustec	40.78828	20.90520	Village	Compost heap
	KO 43/35	ALB67_12	OQ108637	sh1	+	N/A	male	Lamprochernes	chyzeri	Albania	34	Pustec	40.78828	20.90520	Village	Compost heap
	KO 58/35	ALB67_2	OQ108638	sh2	+	N/A	male	Lamprochernes	chyzeri	Albania	34	Pustec	40.78828	20.90520	Village	Compost heap
	KO 13/35	ALB67_3	OQ108639	sh1	+	N/A	male	Lamprochernes	chyzeri	Albania	34	Pustec	40.78828	20.90520	Village	Compost heap
	KO 30/35	ALB67_5	OQ108640	sh1	+	N/A	male	Lamprochernes	chyzeri	Albania	34	Pustec	40.78828	20.90520	Village	Compost heap
	KO 42/35	ALB67_6	OQ108641	sh1	+	N/A	female	Lamprochernes	chyzeri	Albania	34	Pustec	40.78828	20.90520	Village	Compost heap
	KO 74/35	ALB67_7	OQ108642	sh4	+	N/A	male	Lamprochernes	chyzeri	Albania	34	Pustec	40.78828	20.90520	Village	Compost heap
	KO 16/35	ALB67_8	OQ108643	N/A	+	N/A	male	Lamprochernes	chyzeri	Albania	34	Pustec	40.78828	20.90520	Village	Compost heap
	KO 59/35	ALB67_9	OQ108644	sh2	+	N/A	male	Lamprochernes	chyzeri	Albania	34	Pustec	40.78828	20.90520	Village	Compost heap
	KO 17/35	ALB67N_1	OQ108645	sh1	+	N/A	male	Lamprochernes	chyzeri	Albania	34	Pustec	40.78828	20.90520	Village	Compost heap
	KO 45/35	ALB67N_10	OQ108646	sh1	+	N/A	male	Lamprochernes	chyzeri	Albania	34	Pustec	40.78828	20.90520	Village	Compost heap
	KO 19/35	ALB67N_11	OQ108647	sh1	+	N/A	male	Lamprochernes	chyzeri	Albania	34	Pustec	40.78828	20.90520	Village	Compost heap
	KO 9/35	ALB67N_12	OQ108648	sh1	+	N/A	male	Lamprochernes	chyzeri	Albania	34	Pustec	40.78828	20.90520	Village	Compost heap
	KO 34/35	ALB67N_13	OQ108649	sh1	+	N/A	female	Lamprochernes	chyzeri	Albania	34	Pustec	40.78828	20.90520	Village	Compost heap
	KO 46/35	ALB67N_14	OQ108650	sh1	+	N/A	male	Lamprochernes	chyzeri	Albania	34	Pustec	40.78828	20.90520	Village	Compost heap
	KO 20/35	ALB67N_15	OQ108651	sh1	+	N/A	female	Lamprochernes	chyzeri	Albania	34	Pustec	40.78828	20.90520	Village	Compost heap
	KO 78/35	ALB67N_16	OQ108652	sh4	+	N/A	male	Lamprochernes	chyzeri	Albania	34	Pustec	40.78828	20.90520	Village	Compost heap
	KO 8/35	ALB67N_17	OQ108653	sh1	+	N/A	male	Lamprochernes	chyzeri	Albania	34	Pustec	40.78828	20.90520	Village	Compost heap
	KO 35/35	ALB67N_18	OQ108654	sh1	+	N/A	female	Lamprochernes	chyzeri	Albania	34	Pustec	40.78828	20.90520	Village	Compost heap
	KO 61/35	ALB67N_19	OQ108655	sh2	+	N/A	female	Lamprochernes	chyzeri	Albania	34	Pustec	40.78828	20.90520	Village	Compost heap
	KO 77/35	ALB67N_2	OQ108656	sh4	+	N/A	male	Lamprochernes	chyzeri	Albania	34	Pustec	40.78828	20.90520	Village	Compost heap
	KO 47/35	ALB67N_20	OQ108657	sh1	+	N/A	male	Lamprochernes	chyzeri	Albania	34	Pustec	40.78828	20.90520	Village	Compost heap
	KO 21/35	ALB67N_21	OQ108658	sh1	+	N/A	male	Lamprochernes	chyzeri	Albania	34	Pustec	40.78828	20.90520	Village	Compost heap
	KO 7/35	ALB67N_23	OQ108659	sh1	+	N/A	male	Lamprochernes	chyzeri	Albania	34	Pustec	40.78828	20.90520	Village	Compost heap
	KO 79/35	ALB67N_24	OQ108660	sh4	+	N/A	male	Lamprochernes	chyzeri	Albania	34	Pustec	40.78828	20.90520	Village	Compost heap
	KO 36/35	ALB67N_25	OQ108661	sh1	+	N/A	male	Lamprochernes	chyzeri	Albania	34	Pustec	40.78828	20.90520	Village	Compost heap
	KO 48/35	ALB67N_28	OQ108662	sh1	+	N/A	male	Lamprochernes	chyzeri	Albania	34	Pustec	40.78828	20.90520	Village	Compost heap
	KO 22/35	ALB67N_29	OQ108663	sh1	+	N/A	male	Lamprochernes	chyzeri	Albania	34	Pustec	40.78828	20.90520	Village	Compost heap
	KO 11/35	ALB67N_3	OQ108664	sh1	+	N/A	male	Lamprochernes	chyzeri	Albania	34	Pustec	40.78828	20.90520	Village	Compost heap
	KO 6/35	ALB67N_30	OQ108665	sh1	+	N/A	male	Lamprochernes	chyzeri	Albania	34	Pustec	40.78828	20.90520	Village	Compost heap
	KO 37/35	ALB67N_31	OQ108666	sh1	+	N/A	male	Lamprochernes	chyzeri	Albania	34	Pustec	40.78828	20.90520	Village	Compost heap
	KO 49/35	ALB67N_32	OQ108667	sh1	+	N/A	male	Lamprochernes	chyzeri	Albania	34	Pustec	40.78828	20.90520	Village	Compost heap
	KO 80/35	ALB67N_34	OQ108668	sh4	+	N/A	male	Lamprochernes	chyzeri	Albania	34	Pustec	40.78828	20.90520	Village	Compost heap
	KO 23/35	ALB67N_35	OQ108669	sh1	+	N/A	male	Lamprochernes	chyzeri	Albania	34	Pustec	40.78828	20.90520	Village	Compost heap
	KO 5/35	ALB67N_36	OQ108670	sh1	+	N/A	male	Lamprochernes	chyzeri	Albania	34	Pustec	40.78828	20.90520	Village	Compost heap
	KO 38/35	ALB67N_37	OQ108671	N/A	+	N/A	male	Lamprochernes	chyzeri	Albania	34	Pustec	40.78828	20.90520	Village	Compost heap
	KO 62/35	ALB67N_38	OQ108672	sh2	+	N/A	male	Lamprochernes	chyzeri	Albania	34	Pustec	40.78828	20.90520	Village	Compost heap
	KO 50/35	ALB67N_39	OQ108673	sh1	+	N/A	male	Lamprochernes	chyzeri	Albania	34	Pustec	40.78828	20.90520	Village	Compost heap
	KO 32/35	ALB67N_4	OQ108674	sh1	+	N/A	male	Lamprochernes	chyzeri	Albania	34	Pustec	40.78828	20.90520	Village	Compost heap
	KO 24/35	ALB67N_41	OQ108675	sh1	+	N/A	male	Lamprochernes	chyzeri	Albania	34	Pustec	40.78828	20.90520	Village	Compost heap
	KO 4/35	ALB67N_42	OQ108676	sh1	+	N/A	male	Lamprochernes	chyzeri	Albania	34	Pustec	40.78828	20.90520	Village	Compost heap
	KO 40/35	ALB67N_44	OQ108677	sh1	+	N/A	male	Lamprochernes	chyzeri	Albania	34	Pustec	40.78828	20.90520	Village	Compost heap
	KO 51/35	ALB67N_45	OQ108678	sh1	+	N/A	male	Lamprochernes	chyzeri	Albania	34	Pustec	40.78828	20.90520	Village	Compost heap
	KO 25/35	ALB67N_46	OQ108679	sh1	+	N/A	male	Lamprochernes	chyzeri	Albania	34	Pustec	40.78828	20.90520	Village	Compost heap
	KO 3/35	ALB67N_47	OQ108680	sh1	+	N/A	male	Lamprochernes	chyzeri	Albania	34	Pustec	40.78828	20.90520	Village	Compost heap
	KO 52/35	ALB67N_48	OQ108681	sh1	+	N/A	male	Lamprochernes	chyzeri	Albania	34	Pustec	40.78828	20.90520	Village	Compost heap
	KO 60/35	ALB67N_5	OQ108682	sh2	+	N/A	male	Lamprochernes	chyzeri	Albania	34	Pustec	40.78828	20.90520	Village	Compost heap
	KO 44/35	ALB67N_6	OQ108683	sh1	+	N/A	male	Lamprochernes	chyzeri	Albania	34	Pustec	40.78828	20.90520	Village	Compost heap
	KO 18/35	ALB67N_7	OQ108684	sh1	+	N/A	male	Lamprochernes	chyzeri	Albania	34	Pustec	40.78828	20.90520	Village	Compost heap
	KO 10/35	ALB67N_8	OQ108685	sh1	+	N/A	female	Lamprochernes	chyzeri	Albania	34	Pustec	40.78828	20.90520	Village	Compost heap
	KO 33/35	ALB67N_9	OQ108686	sh1	+	N/A	male	Lamprochernes	chyzeri	Albania	34	Pustec	40.78828	20.90520	Village	Compost heap
	N/A	AU479	OQ108687	sh7	N/A	42	female	Lamprochernes	savignyi	Australia	38	Ferny Hills	-27.39166	152.92361	N/A	N/A
	N/A	AU482	N/A	N/A	N/A	41	male	Lamprochernes	savignyi	Australia	38	Ferny Hills	-27.39166	152.92361	N/A	N/A
	N/A	AU483	N/A	N/A	N/A	41	male	Lamprochernes	savignyi	Australia	38	Ferny Hills	-27.39166	152.92361	N/A	N/A
	N/A	GCQT2164	BOLD	N/A	N/A	N/A	N/A	Lamprochernes	savignyi	Australia	37	Townsville	-19.38120	146.44900	N/A	N/A
	N/A	GMBCD2896	BOLD	N/A	N/A	N/A	N/A	Lamprochernes	savignyi	Bangladesh	36	N/A	22.46800	91.78100	N/A	N/A
	N/A	GMBCD2897	BOLD	N/A	N/A	N/A	N/A	Lamprochernes	savignyi	Bangladesh	36	N/A	22.46800	91.78100	N/A	N/A
	N/A	GMBCA5045	BOLD	N/A	N/A	N/A	N/A	Lamprochernes	savignyi	Bangladesh	36	N/A	22.46850	91.78080	N/A	N/A
	N/A	GMBCA5047	BOLD	N/A	N/A	N/A	N/A	Lamprochernes	savignyi	Bangladesh	36	N/A	22.46850	91.78080	N/A	N/A
	N/A	K3530	OQ108688	N/A	N/A	N/A	N/A	Lamprochernes	chyzeri	Czech Republic	12	Komárov	49.79891	13.84791	N/A	Compost heap
	N/A	K3531	OQ108689	sh4	N/A	N/A	N/A	Lamprochernes	chyzeri	Czech Republic	12	Komárov	49.79891	13.84791	N/A	Compost heap
	N/A	K4748	OQ108690	sh4	N/A	N/A	N/A	Lamprochernes	chyzeri	Czech Republic	13	Lochovice	49.82216	13.97280	N/A	N/A
	N/A	Sklenarice	OQ108691	sh4	N/A	N/A	N/A	Lamprochernes	chyzeri	Czech Republic	14	Sklenařice	50.71045	15.38586	N/A	N/A
	N/A	N/A	MW995994 [1]	N/A	N/A	N/A	N/A	Lamprochernes	nodosus	Germany	8	Landkreis Garmisch-Partenkirchen	47.44220	11.26190	N/A	N/A
	N/A	N/A	MW996072 [1]	N/A	N/A	N/A	N/A	Lamprochernes	chyzeri	Germany	9	N/A	49.77500	11.45300	N/A	N/A
	N/A	N/A	MW996062 [1]	N/A	N/A	N/A	N/A	Lamprochernes	chyzeri	Germany	7	Landkreis Kitzingen	49.86350	10.22810	N/A	N/A
	N/A	N/A	MW996270 [1]	N/A	N/A	N/A	N/A	Lamprochernes	nodosus	Germany	7	Landkreis Kitzingen	49.86350	10.22810	N/A	N/A
	N/A	N/A	MW996179 [1]	N/A	N/A	N/A	N/A	Lamprochernes	savignyi	Germany	5	N/A	50.04900	7.79800	N/A	N/A
	N/A	N/A	MW996012 [1]	sh3	N/A	N/A	N/A	Lamprochernes	chyzeri	Germany	3	Niederzissen	50.46500	7.22600	N/A	N/A
	N/A	N/A	MW996184 [1]	N/A	N/A	N/A	N/A	Lamprochernes	chyzeri	Germany	2	Kreis Ahrweiler	50.55200	7.17200	N/A	N/A
	N/A	N/A	MW996402 [1]	sh4	N/A	N/A	N/A	Lamprochernes	chyzeri	Germany	2	Kreis Ahrweiler	50.55200	7.17200	N/A	N/A
	N/A	GMGMH1209	BOLD	N/A	N/A	N/A	N/A	Lamprochernes	nodosus	Germany	2	Kreis Ahrweiler	50.55200	7.17200	N/A	N/A
	N/A	N/A	MW996021 [1]	N/A	N/A	N/A	N/A	Lamprochernes	nodosus	Germany	2	Kreis Ahrweiler	50.55200	7.17200	N/A	N/A
	N/A	N/A	MW996411 [1]	N/A	N/A	N/A	N/A	Lamprochernes	chyzeri	Germany	4	Schladern (Windeck)	50.80000	7.58500	N/A	N/A
	N/A	N/A	MW996054 [1]	sh4	N/A	N/A	N/A	Lamprochernes	chyzeri	Germany	11	N/A	50.81700	12.96700	N/A	N/A
	N/A	N/A	MW996314 [1]	N/A	N/A	N/A	N/A	Lamprochernes	chyzeri	Germany	10	N/A	51.85500	11.64400	N/A	N/A
	N/A	N/A	MW996324 [1]	sh3	N/A	N/A	N/A	Lamprochernes	chyzeri	Germany	10	N/A	51.85500	11.64400	N/A	N/A
	N/A	ARTRD430	in BOLD as chyzeri	N/A	N/A	N/A	N/A	Lamprochernes	abditus sp. nov.	Norway	15	Larvik	59.19680	9.89080	N/A	Under tree bark
	N/A	ARTRD431	in BOLD as chyzeri	N/A	N/A	N/A	N/A	Lamprochernes	abditus sp. nov.	Norway	15	Larvik	59.19680	9.89080	N/A	Under tree bark
	N/A	ARTRD423	in BOLD as nodosus	sh3	N/A	N/A	N/A	Lamprochernes	chyzeri	Norway	16	Tønsberg	59.28370	10.38060	N/A	Compost heap
	N/A	ARTRD424	in BOLD as nodosus	sh3	N/A	N/A	N/A	Lamprochernes	chyzeri	Norway	16	Tønsberg	59.28370	10.38060	N/A	Compost heap
	N/A	ARTRD425	in BOLD as nodosus	sh3	N/A	N/A	N/A	Lamprochernes	chyzeri	Norway	16	Tønsberg	59.28370	10.38060	N/A	Compost heap
	NHMW-Zoo-AR 29961	RA23	OQ108692	sh6	+, holotype	63	male	Lamprochernes	abditus sp. nov.	Austria	17	Vienna, Leopoldsberg	48.27821	16.34720	Forest edge	Under tree bark
	CZ_PK 120/35	RA24	OQ108693	N/A	+, SEM	64	female	Lamprochernes	abditus sp. nov.	Austria	17	Vienna, Leopoldsberg	48.27821	16.34720	Forest edge	Under tree bark
	NHMW-Zoo-AR 29962	V87_3	OQ108694	N/A	+	N/A	female	Lamprochernes	abditus sp. nov.	Austria	17	Vienna, Leopoldsberg	48.27821	16.34720	Forest edge	Under tree bark
	CZ_RA 25	RA25	OQ108695	sh6	N/A	63	male	Lamprochernes	abditus sp. nov.	Austria	17	Vienna, Leopoldsberg	48.27821	16.34720	Forest edge	Under tree bark
	NHMW-Zoo-AR 29963	V39_1	OQ108696	sh6	+	N/A	female	Lamprochernes	abditus sp. nov.	Austria	17	Vienna, Leopoldsberg	48.27838	16.34595	Forest edge	Under tree bark
	KO 53/35	LamRU25_11	OQ108697	sh2	+	N/A	female	Lamprochernes	chyzeri	Romania	35	Iazurile	45.02388	28.97012	Near the road	Compost heap
	KO 54/35	LamRU25_12	OQ108698	sh2	+	N/A	female	Lamprochernes	chyzeri	Romania	35	Iazurile	45.02388	28.97012	Near the road	Compost heap
	KO 55/35	Lam25_24	OQ108699	sh2	+	N/A	female	Lamprochernes	chyzeri	Romania	35	Iazurile	45.02388	28.97012	Near the road	Compost heap
	KO 56/35	Lam25_25	OQ108700	sh2	+	N/A	male	Lamprochernes	chyzeri	Romania	35	Iazurile	45.02388	28.97012	Near the road	Compost heap
	KO 39/35	LamRU25_7	OQ108701	N/A	+	N/A	female	Lamprochernes	chyzeri	Romania	35	Iazurile	45.02388	28.97012	Near the road	Compost heap
	KO 109/35	LamRU25_1a	OQ108702	N/A	+	N/A	male	Lamprochernes	nodosus	Romania	35	Iazurile	45.02388	28.97012	Near the road	Compost heap
	KO 107/35	LamRU25_10	OQ108703	N/A	+	N/A	female	Lamprochernes	nodosus	Romania	35	Iazurile	45.02388	28.97012	Near the road	Compost heap
	KO 114/35	LamRU25_14	OQ108704	N/A	+	N/A	female	Lamprochernes	nodosus	Romania	35	Iazurile	45.02388	28.97012	Near the road	Compost heap
	KO 108/35	LamRU25_15	OQ108705	N/A	+	N/A	male	Lamprochernes	nodosus	Romania	35	Iazurile	45.02388	28.97012	Near the road	Compost heap
	KO 115/35	LamRU25_16	OQ108706	N/A	+	N/A	female	Lamprochernes	nodosus	Romania	35	Iazurile	45.02388	28.97012	Near the road	Compost heap
	KO 116/35	LamRU25_17	OQ108707	N/A	+	N/A	female	Lamprochernes	nodosus	Romania	35	Iazurile	45.02388	28.97012	Near the road	Compost heap
	KO 117/35	LamRU25_18	OQ108708	N/A	+	N/A	male	Lamprochernes	nodosus	Romania	35	Iazurile	45.02388	28.97012	Near the road	Compost heap
	KO 118/35	LamRU25_19	OQ108709	N/A	+	N/A	female	Lamprochernes	nodosus	Romania	35	Iazurile	45.02388	28.97012	Near the road	Compost heap
	KO 110/35	LamRU25_2	OQ108710	N/A	+	N/A	female	Lamprochernes	nodosus	Romania	35	Iazurile	45.02388	28.97012	Near the road	Compost heap
	KO 111/35	LamRU25_5	OQ108711	N/A	+, SEM	N/A	female	Lamprochernes	nodosus	Romania	35	Iazurile	45.02388	28.97012	Near the road	Compost heap
	KO 112/35	LamRU25_6	OQ108712	N/A	+, SEM	N/A	male	Lamprochernes	nodosus	Romania	35	Iazurile	45.02388	28.97012	Near the road	Compost heap
	KO 113/35	LamRU25_8	OQ108713	N/A	+	N/A	female	Lamprochernes	nodosus	Romania	35	Iazurile	45.02388	28.97012	Near the road	Compost heap
	KO 106/35	LamRU25_9	OQ108714	N/A	+	N/A	male	Lamprochernes	nodosus	Romania	35	Iazurile	45.02388	28.97012	Near the road	Compost heap
	NHMW-Zoo-AR 29964	LamRU5_1b	OQ108715	sh6	+	N/A	female	Lamprochernes	abditus sp. nov.	Romania	33	Poiana Mărului	45.42820	22.46638	Near the road	Under tree bark
	CZ_PK 92/35	LamRU5_2	OQ108716	sh6	+, SEM	N/A	female	Lamprochernes	abditus sp. nov.	Romania	33	Poiana Mărului	45.42820	22.46638	Near the road	Under tree bark
	N/A	Lam54	OQ108717	sh4	N/A	N/A		Lamprochernes	chyzeri	Slovakia	26	Radvaň nad Dunajom	47.76211	18.33930	House garden	Compost heap
	N/A	Lam55	OQ108718	sh5	N/A	N/A		Lamprochernes	chyzeri	Slovakia	26	Radvaň nad Dunajom	47.76211	18.33930	House garden	Compost heap
	KO 75/35	L10	OQ108719	N/A	+, SEM	64	female	Lamprochernes	chyzeri	Slovakia	20	Bratislava	48.14544	17.07254	Botanical garden	Compost heap
	KO 14/35	L11	OQ108720	N/A	+	63	male	Lamprochernes	chyzeri	Slovakia	20	Bratislava	48.14544	17.07254	Botanical garden	Compost heap
	KO 102/35	L29	OQ108721	N/A	+	63	male	Lamprochernes	nodosus	Slovakia	20	Bratislava	48.14544	17.07254	Botanical garden	Compost heap
	KO 100/35	L30	OQ108722	N/A	+	64	female	Lamprochernes	nodosus	Slovakia	20	Bratislava	48.14544	17.07254	Botanical garden	Compost heap
	KO 103/35	L36	OQ108723	N/A	+	64	female	Lamprochernes	nodosus	Slovakia	20	Bratislava	48.14544	17.07254	Botanical garden	Compost heap
	KO 98/35	L37	OQ108724	N/A	+, SEM	64	female	Lamprochernes	nodosus	Slovakia	20	Bratislava	48.14544	17.07254	Botanical garden	Compost heap
	KO 66/35	L22	OQ108725	N/A	+	N/A	male	Lamprochernes	chyzeri	Slovakia	19	Bratislava, Jezuitské lesy	48.17622	17.02437	Allotment garden	Compost heap
	KO 68/35	L44	OQ108726	N/A	+	N/A	male	Lamprochernes	chyzeri	Slovakia	28	Veľký Krtíš	48.20629	19.34442	Restaurant garden	Compost heap
	KO 69/35	L45	OQ108727	sh4	+	N/A	female	Lamprochernes	chyzeri	Slovakia	28	Veľký Krtíš	48.20629	19.34442	Restaurant garden	Compost heap
	KO 70/35	L46	OQ108728	sh4	+	N/A	female	Lamprochernes	chyzeri	Slovakia	28	Veľký Krtíš	48.20629	19.34442	Restaurant garden	Compost heap
	KO 76/35	L38	OQ108729	N/A	+	63	male	Lamprochernes	chyzeri	Slovakia	18	Devínske jazero	48.26222	16.96444	House garden	Compost heap
	KO 1/35	L40	OQ108730	N/A	+	63	male	Lamprochernes	chyzeri	Slovakia	18	Devínske jazero	48.26222	16.96444	House garden	Compost heap
	KO 63/35	L41	OQ108731	N/A	+, SEM	64	female	Lamprochernes	chyzeri	Slovakia	18	Devínske jazero	48.26222	16.96444	House garden	Compost heap
	KO 99/35	L51	OQ108732	N/A	+	N/A	male	Lamprochernes	nodosus	Slovakia	24	Čataj	48.26537	17.48060	House garden	Compost heap
	KO 82/35	L31	OQ108733	N/A	+	N/A	male	Lamprochernes	chyzeri	Slovakia	22	Kaplna	48.29765	17.45408	House garden	Compost heap
	KO 26/35	L32	OQ108734	N/A	+, SEM	N/A	female	Lamprochernes	chyzeri	Slovakia	22	Kaplna	48.29765	17.45408	House garden	Compost heap
	KO 67/35	L35	OQ108735	sh4	+	N/A	male	Lamprochernes	chyzeri	Slovakia	22	Kaplna	48.29765	17.45408	House garden	Compost heap
	KO 71/35	L47	OQ108736	sh4	+	N/A	male	Lamprochernes	chyzeri	Slovakia	22	Kaplna	48.29765	17.45408	House garden	Compost heap
	KO 15/35	L48	OQ108737	sh3	+	N/A	male	Lamprochernes	chyzeri	Slovakia	29	Ľuboreč	48.31334	19.51766	Cemetery	Compost heap
	KO 29/35	L33	OQ108738	sh1	+	N/A	female	Lamprochernes	chyzeri	Slovakia	23	Cífer	48.32151	17.46876	Agricultural area	Compost heap
	KO 41/35	L34	OQ108739	N/A	+	N/A	female	Lamprochernes	chyzeri	Slovakia	23	Cífer	48.32151	17.46876	Agricultural area	Compost heap
	KO 65/35	L24	OQ108740	N/A	+	N/A	male	Lamprochernes	chyzeri	Slovakia	27	Tesárske Mlyňany	48.32259	18.36371	Arboretum	Compost heap
	KO 28/35	L25	OQ108741	sh1	+	N/A	female	Lamprochernes	chyzeri	Slovakia	27	Tesárske Mlyňany	48.32259	18.36371	Arboretum	Compost heap
	KO 83/35	L43	OQ108742	N/A	+	N/A	female	Lamprochernes	chyzeri	Slovakia	25	Nitra-Zobor	48.33425	18.09750	House garden	Compost heap
	KO 101/35	L26	OQ108743	N/A	+	N/A	male	Lamprochernes	nodosus	Slovakia	25	Nitra-Zobor	48.33425	18.09750	House garden	Compost heap
	KO 104/35	L27	OQ108744	N/A	+, SEM	N/A	female	Lamprochernes	nodosus	Slovakia	25	Nitra-Zobor	48.33425	18.09750	House garden	Compost heap
	KO 105/35	L42	OQ108745	N/A	+	N/A	female	Lamprochernes	nodosus	Slovakia	25	Nitra-Zobor	48.33425	18.09750	House garden	Compost heap
	KO 72/35	L52	OQ108746	sh4	+	N/A	male	Lamprochernes	chyzeri	Slovakia	21	Budmerice	48.36219	17.39618	Manor house park	Compost heap
	KO 73/35	L53	OQ108747	sh4	+	N/A	female	Lamprochernes	chyzeri	Slovakia	21	Budmerice	48.36219	17.39618	Manor house park	Compost heap
	KO 64/35	L49	OQ108748	sh2	+	N/A	male	Lamprochernes	chyzeri	Slovakia	30	Tomášovce	48.37382	19.62281	Near the stream	Compost heap
	PK 85/35	Chur2	OQ108749	sh5	+	N/A	female	Lamprochernes	chyzeri	Switzerland	6	Malix	46.81210	9.53266	House garden	On tree bark
	PK 27/35	Chur3	OQ108750	sh1	+	N/A	male	Lamprochernes	chyzeri	Switzerland	6	Malix	46.81210	9.53266	House garden	On tree bark
	PK 2/35	Chur4	OQ108751	sh1	+	N/A	female	Lamprochernes	chyzeri	Switzerland	6	Malix	46.81210	9.53266	House garden	On tree bark
	PK 86/35	Chur5	OQ108752	N/A	+	N/A	female	Lamprochernes	chyzeri	Switzerland	6	Malix	46.81210	9.53266	House garden	On tree bark
	PK 87/35	Chur6	OQ108753	sh5	+	N/A	female	Lamprochernes	chyzeri	Switzerland	6	Malix	46.81210	9.53266	House garden	On tree bark
	N/A	Chur1	OQ108754	sh5	N/A	N/A	N/A	Lamprochernes	chyzeri	Switzerland	6	Malix	46.81210	9.53266	House garden	On tree bark
	KO 81/35	UA6_1	OQ108755	sh4	+	N/A	female	Lamprochernes	chyzeri	Ukraine	31	Onokivtsi	48.65820	22.34735	Cherry orchard	Compost heap
	KO 84/35	UA6_2	OQ108756	sh4	+	N/A	female	Lamprochernes	chyzeri	Ukraine	31	Onokivtsi	48.65820	22.34735	Cherry orchard	Compost heap
	KO 88/35	UA6_3	OQ108757	sh5	+	N/A	female	Lamprochernes	chyzeri	Ukraine	31	Onokivtsi	48.65820	22.34735	Cherry orchard	Compost heap
	NHMW-Zoo-AR 29968	LamUA5_1	OQ108758	sh6	+	N/A	female	Lamprochernes	abditus sp. nov.	Ukraine	32	Nevyts'ke	48.68274	22.40513	Meadow near the river	Under tree bark
	NHMW-Zoo-AR 29966	LamUA5_2	OQ108759	sh6	+	N/A	male	Lamprochernes	abditus sp. nov.	Ukraine	32	Nevyts'ke	48.68274	22.40513	Meadow near the river	Under tree bark
	NHMW-Zoo-AR 29967	LamUA5_3	OQ108760	N/A	+	N/A	female	Lamprochernes	abditus sp. nov.	Ukraine	32	Nevyts'ke	48.68274	22.40513	Meadow near the river	Under tree bark
	CZ_PK 94/35	LamUA5_4	OQ108761	sh6	+, SEM	N/A	male	Lamprochernes	abditus sp. nov.	Ukraine	32	Nevyts'ke	48.68274	22.40513	Meadow near the river	Under tree bark
	NHMW-Zoo-AR 29965	LamUA5_5	OQ108762	sh6	+	N/A	male	Lamprochernes	abditus sp. nov.	Ukraine	32	Nevyts'ke	48.68274	22.40513	Meadow near the river	Under tree bark
	HNHM Pseudoscorp-392: 1928/1929	N/A	N/A	N/A	+	N/A	female	Lamprochernes	chyzeri	Romania	I. *	Deva	45.88893	22.89695	At the ruins of the fortress	N/A
	HNHM Pseudoscorp-392: 1928/1929	N/A	N/A	N/A	+	N/A	male	Lamprochernes	chyzeri	Romania	I. *	Deva	45.88893	22.89695	At the ruins of the fortress	N/A
	HNHM Pseudoscorp-392: 1928/1929	N/A	N/A	N/A	+	N/A	male	Lamprochernes	chyzeri	Romania	I. *	Deva	45.88893	22.89695	At the ruins of the fortress	N/A
	HNHM Pseudoscorp-392: 1928/1929	N/A	N/A	N/A	+	N/A	male	Lamprochernes	chyzeri	Romania	I. *	Deva	45.88893	22.89695	At the ruins of the fortress	N/A
	HNHM Pseudoscorp-392: 1928/1929	N/A	N/A	N/A	+	N/A	male	Lamprochernes	chyzeri	Romania	I. *	Deva	45.88893	22.89695	At the ruins of the fortress	N/A
	HNHM Pseudoscorp-392: 1928/1929	N/A	N/A	N/A	+	N/A	male	Lamprochernes	chyzeri	Romania	I. *	Deva	45.88893	22.89695	At the ruins of the fortress	N/A
	NHRS-TOBI000005234	N/A	N/A	N/A	+	N/A	female	Lamprochernes	chyzeri	Sweden	II. *	Gotska Sandön	58.366667	19.250000	N/A	Under tree bark
	[1] Muster, C.; Spelda, J.; Rulik, B.; Thormann, J.; von der Mark, L.; Astrin, J.J. The dark side of pseudoscorpion diversity: The German Barcode of Life campaign reveals high levels of undocumented diversity in European false scorpions. Ecology and evolution 2021, 11, 13815-13829.
	[2] Murienne, J.; Harvey, M.S.; Giribet, G. First molecular phylogeny of the major clades of Pseudoscorpiones (Arthropoda: Chelicerata). Mol.Phylogenet.Evol. 2008, 49, 170-184.
	[3] Opatova, V.; Šťáhlavský, F. Phoretic or not? Phylogeography of the pseudoscorpion Chernes hahnii (Pseudoscorpiones: Chernetidae). J Arachnol 2018, 46, 104-113.
	[4] Arabi, J.; Judson, M.L.; Deharveng, L.; Lourenço, W.R.; Cruaud C.; Hassanin, A. Nucleotide composition of CO1 sequences in Chelicerata (Arthropoda): detecting new mitogenomic rearrangements. J. Mol. Evol. 2012, 74, 81-95.
