# Supplementary material for: Integrative Taxonomy Approach Reveals Cryptic Diversity within the Phoretic Pseudoscorpion Genus Lamprochernes (Pseudoscorpiones: Chernetidae)
Source: Insects. 2023 Jan 25;14(2):122. doi: 10.3390/insects14020122 (PMC9964657; doi:10.3390/insects14020122)
Supplement: Supplementary file 1 [file insects-14-00122-s001.zip › supplementary tables/Table S3.xlsx]

## Sheet: Sheet1
Table S3. Geographical structure across four delimited taxa; distances of localities in km. Abbreviations: loc. – locality, sh – shared haplotype.
Haplotype/ Locality No.	Locality No./ Locality distance in km
sh1	loc. 6	loc. 23	loc. 27
loc. 23	618.99
loc. 27	683.85	66.24
loc. 34	1131.53	881.54	862.47
sh2	loc. 30	loc. 34
loc. 34	850.48
loc. 35	804.43	808.53
sh3	loc. 3	loc. 10	loc. 16
loc. 10	344.99
loc. 16	1001.98	830.73
loc. 29	921.09	686.24	1358.11
sh4	loc. 2	loc. 11	loc. 12	loc. 13	loc. 14	loc. 21	loc. 22	loc. 26	loc. 28	loc. 31
loc. 11	409.68
loc. 12	483.1	129.48
loc. 13	491.31	131.81	9.34
loc. 14	579.96	170.72	149.25	141.02
loc. 21	778.19	420.39	304.11	297.76	299.01
loc. 22	784.88	428.4	311.65	305.38	307.37	8.37
loc. 26	869.23	517.25	399.83	393.76	392.11	96.88	88.86
loc. 28	918.81	544.63	438.67	431.34	399.58	145.35	140.48	89.74
loc. 31	1112.8	715.77	630.42	621.94	550.7	366.56	363.26	313.57	227.42
loc. 34	1519.31	1273.37	1144.03	1141.6	1183.98	887.6	879.4	802.68	834.97	883.42
sh5	loc. 6	loc. 26
loc. 26	672.97
loc. 31	979.92	313.57
sh6	loc. 17	loc. 32
loc. 32	449.16
loc. 33	563.34	362.32
sh7	loc. 1
loc. 38	16678.62
