# Supplementary material for: Integrative Taxonomy Approach Reveals Cryptic Diversity within the Phoretic Pseudoscorpion Genus Lamprochernes (Pseudoscorpiones: Chernetidae)
Source: Insects. 2023 Jan 25;14(2):122. doi: 10.3390/insects14020122 (PMC9964657; doi:10.3390/insects14020122)
Supplement: Supplementary file 1 [file insects-14-00122-s001.zip › supplementary tables/Table S9.xlsx]

## Sheet: chaetotaxy
	Table S9. Raw morphometric data of studied Lamprochernes species. Values in bold represent the most correlated characters contributing to the differentiation of the three predefined taxa.
		L. abditus	L. abditus	L. abditus	L. abditus	L. abditus	L. abditus	L. abditus	L. abditus	L. abditus	L. abditus	L. abditus	L. chyzeri	L. chyzeri	L. chyzeri	L. chyzeri	L. chyzeri	L. chyzeri	L. chyzeri	L. chyzeri	L. chyzeri	L. chyzeri	L. chyzeri	L. chyzeri	L. chyzeri	L. chyzeri	L. chyzeri	L. chyzeri	L. chyzeri	L. chyzeri	L. chyzeri	L. chyzeri	L. chyzeri	L. chyzeri	L. chyzeri	L. chyzeri	L. chyzeri	L. chyzeri	L. chyzeri	L. chyzeri	L. chyzeri	L. chyzeri	L. chyzeri	L. chyzeri	L. chyzeri	L. chyzeri	L. chyzeri	L. chyzeri	L. chyzeri
		NHMW-Zoo-AR 29965	CZ_PK 94/35	NHMW-Zoo-AR 29966	NHMW-Zoo-AR 29961	NHMW-Zoo-AR 29967	NHMW-Zoo-AR 29962	NHMW-Zoo-AR 29963	CZ_PK 92/35	NHMW-Zoo-AR 29964	NHMW-Zoo-AR 29968	CZ_PK 120/35	KO 1/35	KO 3/35	KO 4/35	KO 5/35	KO 6/35	KO 7/35	KO 8/35	KO 9/35	KO 11/35	KO 12/35	KO 13/35	KO 14/35	KO 15/35	KO 16/35	KO 17/35	KO 18/35	KO 19/35	KO 21/35	KO 22/35	KO 23/35	KO 24/35	KO 25/35	PK 27/35	KO 30/35	KO 31/35	KO 32/35	KO 33/35	KO 36/35	KO 37/35	KO 38/35	KO 40/35	KO 43/35	KO 44/35	KO 45/35	KO 46/35	KO 47/35	KO 48/35
		male	male	male	male	female	female	female	female	female	female	female	male	male	male	male	male	male	male	male	male	male	male	male	male	male	male	male	male	male	male	male	male	male	male	male	male	male	male	male	male	male	male	male	male	male	male	male	male
	Characteristics	LamUA5_5	LamUA5_4	LamUA5_2	RA23	LamUA5_3	V87-3	V39-1	LamRU5_2	LamRU5_1b	LamUA5_1	RA24	L40	ALB67N_47	ALB67N_42	ALB67N_36	ALB67N_30	ALB67N_23	ALB67N_17	ALB67N_12	ALB67N_3	ALB67_10	ALB67_3	L11	L48	ALB67_8	ALB67N_1	ALB67N_7	ALB67N_11	ALB67N_21	ALB67N_29	ALB67N_35	ALB67N_41	ALB67N_46	Chur3	ALB67_5	ALB67_11	ALB67N_4	ALB67N_9	ALB67N_25	ALB67N_31	ALB67N_37	ALB67N_44	ALB67_12	ALB 67N_6	ALB67N_10	ALB67N_14	ALB67N_20	ALB67N_28
	Carapace
	Total setae number	83	76	87	73	81	87	107	75		87	89	77	79	74	74	83	86	81	79	89	82	83	84	77	95	76	77	86	77	86	73	95	83	89	80	90	87	85	77	90	84	87	80	80	86	82	79	88
	Setae number in front of anterior transverse furrow	40	34	41	35	39	39	53	39	40	41	45	35	39	38	36	40	48	42	40	41	39	42	40	39	47	40	39	45	37	42	37	46	41	42	41	46	41	41	37	39	41	42	41	41	44	39	39	44
	Setae on medial disk	27	27	28	26	28	33	37	24		31	31	27	27	24	26	31	26	28	27	33	30	28	31	27	33	26	25	29	29	32	25	36	28	33	28	29	32	31	28	37	30	31	27	29	29	31	28	31
	Setae number behind posterior transverse furrow	16	15	18	12	14	15	17	12	14	15	13	15	13	12	12	12	12	11	12	15	13	13	13	11	15	11	13	12	11	12	11	13	14	14	11	15	14	13	12	14	13	14	12	10	13	12	12	13
	Chelicera
	Setae number on hand	5	5	5	5	5	5	5	5	5	5	5	5	5	5	5	5	5	5	5	5	5	5	5	5	5	5	5	5	5	5	5	5	5	5	5	5	5	5	5	5	5	5	5	5	5	5	5	5
	Presence of seta on movable finger	1	1	1	1	1	1	1	1	1	1	1	1	1	1	1	1	1	1	1	1	1	1	1	1	1	1	1	1	1	1	1	1	1	1	1	1	1	1	1	1	1	1	1	1	1	1	1	1
	Number of terminal rami on galea	5	5	5	5	6	5	6	6	5	5	6	6	5	5	5	5	6	6	6	5	5	6	6	6	5	6	6	6	6	6	5	5	5		6	5	5	6	5	6	5	6	6	6	5	6	6	6
	Rallum	3	3	3	3	3	3	3	3	3	3	3	3	3	3	3	3	3	3	3	3	3	3	3	3	3	3	3	3	3	3	3	3	3	3	3	3	3	3	3	3	3	3	3	3	3	3	3	3
	Serrula exterior	17	17	18	17	18	17	17	17	17	17	17	17	17	18	17	17	17	17	17	17	17	17	18	17	17	17	18	17	17	18	18	17	17	17	17	18	18	17	17	17	17	17	18	17	17	17	17	17
	Pedipalp
	Trichobothria number on fixed finger	8	8	8	8	8	8	8	8	8	8	8	8	8	8	8	8	8	8	8	8	8	8	8	8	8	8	8	8	8	8	8	8	8	8	8	8	8	8	8	8	8	8	8	8	8	8	8	8
	Trichobothria number on movable finger	4	4	4	4	4	4	4	4	4	4	4	4	4	4	4	4	4	4	4	4	4	4	4	4	4	4	4	4	4	4	4	4	4	4	4	4	4	4	4	4	4	4	4	4	4	4	4	4
	Fixed chelal finger
	Number of marginal teeth	32	33	35	32	33	33	32	32	30	35	32	32	32	29	32	32	34	31	33	33	32	35	33	30	33	33	34	34	33	32	30	30	31	31	34	34	32	31	33	34	35	32	34	32	33	32	31	34
	Number of medial accessory teeth	2	2	2	2	2	2	2	2	2	2	2	2	2	2	2	2	2	2	2	2	2	2	2	2	2	2	2	2	2	2	2	2	2	2	2	2	2	2	2	2	2	2	2	2	2	2	2	2
	Number of lateral accessory teeth	5	6	6	5	6	5	5	5	6	5	4	5	5	5	5	5	5	5	5	5	5	5	5	6	5	6	5	5	5	5	6	5	5	5	5	5	5	5	5	5	5	5	5	5	6	5	5	5
	Movable chelal finger
	Number of marginal teeth	34	36	37	34	35	34	32	33	32	35	34	35	34	33	33	31	33	32	35	34	35	36	34	36	34	37	33	33	35	34	34	32	33	32	36	36	33	35	35	35	36	35	35	34	37	33	34	35
	Number of medial accessory teeth	1	1	1	1	1	1	1	1	1	1	1	1	1	1	1	1	1	1	1	1	1	1	1	1	1	1	1	1	1	1	1	1	1	1	1	1	1	1	1	1	1	1	1	1	1	1	1	1
	Number of lateral accessory teeth	4	5	4	4	4	4	5	4	4	4	5	4	4	4	4	4	4	4	4	4	4	4	4	4	4	5	4	4	4	4	4	4	4	4	4	5	4	5	4	4	4	4	4	4	4	3	3	4
	Setae number on left hemitergites
	Tergite I	8	8	10	7	10	8	9	9			10	8	8	9	7	9	9	9	9	8	10	9	10	10	10	8	8	8	8	8	8	9	7	9	8	8	8	7	9	7	9	8	7	7	9	8	9	9
	Tergite II	9	9	9	8	8	10	9	10	8		9	8	9	7	9	8	9	10	9	8	9	10	10	8	9	7	10	9	7	9	8	8	9	9	8	8	7	8	7	9	9	9	8	9	9	8	9	9
	Tergite III	7	7	8	8	7	8	8	8	7		8	9	7	8	8	8	7	7	9	7	7	7	9	8	9	6	8	8	7	8	8	7	10	8	9	8	7	7	8	7	8	8	7	6	8	6	8	7
	Tergite IV	9	9	11	10	8	10	11	10	9		11	10	9	9	9	10	10	10	9	9	11	11	10	10	11	10	11	9	10	9	10	9	11	11	9	11	10	9	10	10	11	9	10	9	10	10	9	10
	Tergite V	9	10	10	11	10	10	11	10	10		10	11	9	9	9	11	10	12	12	10	13	10	12	9	12	10	10	12	10	10	11	9	9	12	10	11	10	9	10	10	11	10	10	9	11	10	12	9
	Tergite VI	9	10	11	11	11	11	11	11	11		12	12	10	11	10	12	10	11	11	11	11	11	11	9	13	10	12	11	11	10	10	10	12	12	12	11	10	11	9	11	12	9	10	10	10	10	11	11
	Tergite VII	9	9	12	9	11	10	10	11	10		12	9	10	10	10	12	10	11	12	12	12	11	12	11	11	10	11	11	11	11	9	9	11	12	12	13	10	10	12	10	12	10	10	10	11	10	9	10
	Tergite VIII	10	9	9	10	11	10	11	11	10		12	11	10	10	10	13	11	12	12	10	11	11	12	10	13	10	11	11	10	10	10	9	11	12	12	12	10	10	11	10	11	10	9	9	11	11	9	11
	Tergite IX	9	9	9	11	10	11	10	12	11		13	10	10	10	12	13	10	11	11	12	11	10	11	10	13	10	10	10	9	9	10	10	11	12	12	11	10	10	9	11	10	12	9	9	11	10	11	12
	Tergite X	10	8	8	11	8	11	12	11	10		10	9	10	10	9	10	9	10	9	10	10	11	12	10	11	11	10	11	11	9	10	9	11	11	10	11	10	10	10	10	11	10	10	9	11	9	10	11
	Tergite XI	5	5	5	5	5	5	6	5	5		5	5	5	5	5	6	5	6	5	5	5	6	5	5	6	5	6	6	6	6	5	6	6	6	5	6	5	6	5	5	6	5	6	5	5	4	5	5
	Setae number on right hemitergites
	Tergite I	8	9	9	9	9	9	9	8			9	9	8	8	9	8	10	8	9	8	8	8	9	9	10	8	8	9	8	9	9	7	8	10	9	9	10	8	8	9	9	8	8	8	9	8	9	8
	Tergite II	8	9	8	8	8	9	9	9	8		9	9	8	9	10	9	10	10	9	9	11	9	10	8	9	10	11	9	8	9	8	9	8	9	9	9	9	9	10	9	8	9	9	8	10	8	8	8
	Tergite III	8	8	9	7	8	8	7	8	8		8	8	7	8	8	9	7	7	6	8	9	7	8	8	8	7	8	6	8	8	7	7	5	8	7	7	7	7	8	8	7	7	8	8	8	7	6	7
	Tergite IV	9	9	9	9	10	10	10	10	10		9	10	11	9	9	10	9	9	10	11	10	10	11	10	11	9	9	10	9	9	9	9	10	10	10	10	10	9	9	9	11	10	10	9	10	9	10	10
	Tergite V	10	9	11	11	9	10	12	11	9		10	10	9	10	10	12	10	11	10	10	12	11	12	10	11	10	12	10	10	9	10	11	11	12	11	10	10	11	11	9	11	11	10	9	11	9	10	11
	Tergite VI	9	9	10	10	11	10	12	12	11		11	10	11	12	10	12	11	10	10	10	13	10	12	10	13	11	13	9	11	11	9	10	10	11	11	12	11	10	12	10	11	10	10	9	11	10	10	11
	Tergite VII	9	10	11	11	9	12	12	10	12		12	10	10	10	11	13	12	12	11	11	11	10	12	11	12	9	11	10	9	11	10	10	11	12	11	10	10	10	11	11	10	9	10	10	11	9	9	10
	Tergite VIII	11	10	10	11	10	11	13	10	11		12	11	10	12	9	13	10	11	11	13	12	10	14	11	13	11	11	10	11	9	10	11	13	12	12	12	10	10	10	11	13	10	9	11	12	9	9	13
	Tergite IX	10	9	10	10	10	12	12	10	10		13	10	11	12	8	12	8	13	11	11	11	10	12	9	12	9	11	11	12	12	11	11	12	12	11	10	10	11	11	12	11	10	9	10	9	10	10	9
	Tergite X	9	9	9	10	10	11	11	10	9		10	10	10	9	7	10	10	11	11	10	9	10	12	8	11	10	12	12	11	9	9	8	9	10	9	11	10	9	10	10	11	9	10	10	11	10	8	11
	Tergite XI	5	5	5	5	5	5	6	5	5		5	5	5	5	5	6	5	6	5	5	5	6	5	5	6	5	6	6	6	6	5	6	6	6	5	6	5	6	5	5	6	5	6	5	5	4	5	5
	Setae number on left hemisternites
	Sternite IV	8	9	9	9	4	4	6	4			4	11	8	8	9	8	9	9	10	8	11	10	10	10	10	10	9	11	8	7	8	8	12	9	9	12	7	9	8	9	9	8	10	8	9	7	9	10
	Sternite V	13	13	12	16	14	13	14	14			15	13	13	13	15	15	13	15	15	15	14	15	17	14	18	14	15	13	13	13	14	14	14	15	15	17	13	14	12	14	13	14	13	15	13	12	13	15
	Sternite VI	13	12	14	15	16	15	20	15			15	14	12	13	14	17	14	16	13	15	15	15	19	13	18	15	15	14	14	14	14	13	15	15	16	17	15	14	14	15	16	14	13	14	15	13	15	16
	Sternite VII	13	12	14	14	13	14	18	15			13	15	14	13	14	17	15	16	15	14	15	15	15	14	15	15	14	14	14	13	14	14	16	14	16	16	14	14	13	14	16	14	14	15	15	14	14	14
	Sternite VIII	13	12	13	13	13	13	19	15			16	14	12	14	13	15	15	16	16	14	15	16	16	14	16	13	15	14	13	13	14	14	14	16	15	17	13	14	14	15	14	14	14	12	14	13	14	13
	Sternite IX	12	13	12	15	13	14	17	14	13		15	15	12	12	12	13	13	15	13	13	15	13	13	14	15	13	14	15	14	11	13	13	14	13	13	17	13	13	13	14	14	15	12	14	13	13	12	14
	Sternite X	11	9	11	12	10	10	12	11	10		11	12	11	12	8	11	11	12	11	11	12	13	10	11	12	12	11	11	10	11	10	10	10	12	12	13	11	10	11	10	11	10	11	10	11	11	11	12
	Sternite XI	5	5	5	5	5	6	6	5	5		5	5	5	5	5	5	6	6	5	5	5	6	5	5	6	5	6	5	5	5	5	5	6	5	5	5	6	5	5	5	5	5	6	5	5	4	5	5
	Setae number on right hemisternites
	Sternite IV	10	9	10	8	4	4	6	4			4	9	9	9	10	10	10	11	9	7	11	7	10	10	10	11	9	9	9	7	10	7	10	9	9	13	9	9	9	9	8	9	9	8	8	8	9	10
	Sternite V	14	12	13	14	13	13	18	13			15	13	15	13	13	14	15	15	14	15	15	14	16	14	16	14	15	15	13	12	15	14	15	15	15	17	13	15	15	15	15	15	13	14	14	15	13	14
	Sternite VI	14	13	13	14	13	15	17	17			15	15	14	14	14	16	13	15	14	14	14	13	19	13	17	14	15	15	14	14	13	14	17	16	15	17	14	14	14	16	17	14	14	15	15	12	13	15
	Sternite VII	13	13	14	16	12	15	18	15			15	15	14	15	13	16	15	17	16	15	17	14	16	15	17	15	15	16	15	15	14	14	16	15	17	17	16	14	14	16	14	15	13	14	15	14	13	16
	Sternite VIII	15	12	14	15	13	15	18	16	15		15	14	14	13	12	15	16	16	14	15	15	14	18	14	16	15	16	13	14	12	12	13	14	15	14	15	12	14	14	15	13	13	14	13	15	12	15	14
	Sternite IX	14	12	12	13	12	14	16	15	13		16	13	12	13	11	14	15	13	13	15	14	13	13	14	14	13	14	13	12	12	14	12	14	14	14	16	13	13	13	14	14	13	13	13	14	12	14	14
	Sternite X	11	9	10	12	10	12	15	12	13		13	12	13	12	14	13	10	12	12	12	13	12	13	11	12	11	13	11	11	10	11	10	12	11	11	12	10	11	11	11	11	12	11	10	12	10	11	12
	Sternite XI	5	5	5	5	5	6	6	5	5		5	5	5	5	5	5	6	6	6	5	5	6	5	5	6	5	6	5	5	5	5	5	6	5	5	5	6	5	5	6	5	6	6	5	5	5	5	5
	Setae number on genital operculum
	anterior	29	31	37	29	19	32	29	23	20	24	25	32	32	29	36	37	27	35	31	33	32	28	39	30	32	34	31	30	31	37	28	29	31	31	30	35	31	36	33	34	28	28	31	28	37	30	27	29
	posterior	14	18	15	16	10	15	12	9	11	12	11	16	14	15	13	14	16	15	19	15	15	13	18	17	17	17	12	17	16	15	16	14	17	17	18	16	16	11	15	13	13	12	14	14	15	14	16	16
	Setae number on tergites
	Tergite I	16	17	19	16	19	17	18	17			19	19	25	19	21	21	21	21	21	21	23	24	23	21	20	21	20	23	21	22	18	19	20	20	21	21	19	21	20	19	21	22	22	23	20	19	23	21
	Tergite II	17	18	17	16	16	19	18	19	16		18	18	22	21	22	23	22	18	19	17	20	21	19	22	20	19	20	20	22	19	20	19	22	19	18	22	19	20	18	22	20	22	22	20	21	19	22	19
	Tergite III	15	15	17	15	15	16	15	16	15		16	10	12	10	12	12	12	12	10	12	12	12	10	12	10	12	10	10	12	10	12	10	10	8	10	10	10	10	10	10	10	11	12	12	10	10	12	12
	Tergite IV	18	18	20	19	18	20	21	20	19		20	0	0	0	0	0	0	0	0	0	0	0	0	0	0	0	0	0	0	0	0	0	0	0	0	0	0	0	0	0	0	0	0	0	0	0	0	0
	Tergite V	19	19	21	22	19	20	23	21	19		20	19	20	18	17	20	16	16	17	15	20	19	18	21	17	17	16	18	18	16	18	16	18	15	18	18	19	19	19	14	19	20	21	17	17	16	19	18
	Tergite VI	18	19	21	21	22	21	23	23	22		23	22	27	24	26	22	21	22	22	23	22	24	24	26	22	23	22	23	21	23	22	23	23	20	21	23	20	22	24	21	24	24	23	23	23	22	25	22
	Tergite VII	18	19	23	20	20	22	22	21	22		24	21	26	22	23	20	22	22	21	20	20	23	23	24	22	21	22	23	23	21	21	22	23	20	21	23	23	23	21	22	22	24	23	21	24	22	22	20
	Tergite VIII	21	19	19	21	21	21	24	21	21		24	24	26	24	23	24	23	22	23	23	26	24	26	26	24	23	22	23	27	24	24	24	25	23	24	24	23	24	23	22	25	26	27	24	24	22	27	25
	Tergite IX	19	18	19	21	20	23	22	22	21		26	24	27	23	27	24	23	22	24	25	25	28	26	27	23	25	25	24	25	25	24	21	25	22	24	24	24	24	25	23	25	26	28	24	25	21	26	22
	Tergite X	19	17	17	21	18	22	23	21	19		20	24	28	24	27	24	25	22	22	23	24	24	24	29	24	23	25	24	25	25	22	23	24	23	22	25	25	27	22	23	26	25	24	25	24	24	26	23
	Tergite XI	10	10	10	10	10	10	12	10	10		10	22	24	21	22	21	19	22	20	20	21	24	23	23	21	20	22	21	21	19	21	20	22	20	20	22	21	21	22	21	22	23	24	20	20	20	22	22
	Setae number on sternites
	Sternite IV	18	18	19	17	8	8	12	8			8	20	17	17	19	18	19	20	19	15	22	17	20	20	20	21	18	20	17	14	18	15	22	18	18	25	16	18	17	18	17	17	19	16	17	15	18	20
	Sternite V	27	25	25	30	27	26	32	27			30	26	28	26	28	29	28	30	29	30	29	29	33	28	34	28	30	28	26	25	29	28	29	30	30	34	26	29	27	29	28	29	26	29	27	27	26	29
	Sternite VI	27	25	27	29	29	30	37	32			30	29	26	27	28	33	27	31	27	29	29	28	38	26	35	29	30	29	28	28	27	27	32	31	31	34	29	28	28	31	33	28	27	29	30	25	28	31
	Sternite VII	26	25	28	30	25	29	36	30			28	30	28	28	27	33	30	33	31	29	32	29	31	29	32	30	29	30	29	28	28	28	32	29	33	33	30	28	27	30	30	29	27	29	30	28	27	30
	Sternite VIII	28	24	27	28	26	28	37	31			31	28	26	27	25	30	31	32	30	29	30	30	34	28	32	28	31	27	27	25	26	27	28	31	29	32	25	28	28	30	27	27	28	25	29	25	29	27
	Sternite IX	26	25	24	28	25	28	33	29	26		31	28	24	25	23	27	28	28	26	28	29	26	26	28	29	26	28	28	26	23	27	25	28	27	27	33	26	26	26	28	28	28	25	27	27	25	26	28
	Sternite X	22	18	21	24	20	22	27	23	23		24	24	24	24	22	24	21	24	23	23	25	25	23	22	24	23	24	22	21	21	21	20	22	23	23	25	21	21	22	21	22	22	22	20	23	21	22	24
	Sternite XI	10	10	10	10	10	12	12	10	10		10	10	10	10	10	10	12	12	11	10	10	12	10	10	12	10	12	10	10	10	10	10	12	10	10	10	12	10	10	11	10	11	12	10	10	9	10	10
[truncated: 79 more columns]

## Sheet: measurements
	Table S9. Raw morphometric data of studied Lamprochernes species. Values in bold represent the most correlated characters contributing to the differentiation of the three predefined taxa.
		L. abditus	L. abditus	L. abditus	L. abditus	L. abditus	L. abditus	L. abditus	L. abditus	L. abditus	L. abditus	L. abditus	L. chyzeri	L. chyzeri	L. chyzeri	L. chyzeri	L. chyzeri	L. chyzeri	L. chyzeri	L. chyzeri	L. chyzeri	L. chyzeri	L. chyzeri	L. chyzeri	L. chyzeri	L. chyzeri	L. chyzeri	L. chyzeri	L. chyzeri	L. chyzeri	L. chyzeri	L. chyzeri	L. chyzeri	L. chyzeri	L. chyzeri	L. chyzeri	L. chyzeri	L. chyzeri	L. chyzeri	L. chyzeri	L. chyzeri	L. chyzeri	L. chyzeri	L. chyzeri	L. chyzeri	L. chyzeri	L. chyzeri	L. chyzeri	L. chyzeri
		NHMW-Zoo-AR 29967	NHMW-Zoo-AR 29962	NHMW-Zoo-AR 29963	CZ_PK 92/35	NHMW-Zoo-AR 29964	NHMW-Zoo-AR 29968	CZ_PK 120/35	NHMW-Zoo-AR 29965	CZ_PK 94/35	NHMW-Zoo-AR 29966	NHMW-Zoo-AR 29961	KO 1/35	KO 3/35	KO 4/35	KO 5/35	KO 6/35	KO 7/35	KO 8/35	KO 9/35	KO 11/35	KO 12/35	KO 13/35	KO 14/35	KO 15/35	KO 16/35	KO 17/35	KO 18/35	KO 19/35	KO 21/35	KO 22/35	KO 23/35	KO 24/35	KO 25/35	PK 27/35	KO 30/35	KO 31/35	KO 32/35	KO 33/35	KO 36/35	KO 37/35	KO 38/35	KO 40/35	KO 43/35	KO 44/35	KO 45/35	KO 46/35	KO 47/35	KO 48/35
		female	female	female	female	female	female	female	male	male	male	male	male	male	male	male	male	male	male	male	male	male	male	male	male	male	male	male	male	male	male	male	male	male	male	male	male	male	male	male	male	male	male	male	male	male	male	male	male
	Characteristics	LamUA5_3	V87-3	V39-1	LamRU5_2	LamRU5_1b	LamUA5_1	RA24	LamUA5_5	LamUA5_4	LamUA5_2	RA23	L40	ALB67N_47	ALB67N_42	ALB67N_36	ALB67N_30	ALB67N_23	ALB67N_17	ALB67N_12	ALB67N_3	ALB67_10	ALB67_3	L11	L48	ALB67_8	ALB67N_1	ALB67N_7	ALB67N_11	ALB67N_21	ALB67N_29	ALB67N_35	ALB67N_41	ALB67N_46	Chur3	ALB67_5	ALB67_11	ALB67N_4	ALB67N_9	ALB67N_25	ALB67N_31	ALB67N_37	ALB67N_44	ALB67_12	ALB 67N_6	ALB67N_10	ALB67N_14	ALB67N_20	ALB67N_28
	Body, length	2.68	3.08	2.29	2.92			2.39	2.35	2.44	2.41	1.95	2.2	2.23	2.11	2.14	2.37	2.48	2.34	2.48	2.3	2.46	2.47	2.06	2.12	2.36	2.39	2.38	2.35	2.51	2.29	2.36	2.22	2.44	2.37	2.49	2.56	2.36	2.35	2.2	2.35	2.47	2.35	2.38	2.29	2.46	2.15	2.38	2.19
	Carapace, length	0.76	0.75	0.69	0.72	0.73	0.67	0.7	0.69	0.71	0.7	0.64	0.68	0.63	0.62	0.61	0.67	0.7	0.66	0.68	0.67	0.69	0.71	0.65	0.68	0.68	0.65	0.7	0.65	0.69	0.67	0.65	0.65	0.72	0.65	0.69	0.69	0.68	0.65	0.65	0.66	0.71	0.67	0.68	0.66	0.7	0.62	0.6	0.64
	Carapace, posterior width	0.61	0.59	0.6	0.53	0.56	0.56	0.56	0.52	0.63	0.56	0.51	0.51	0.43	0.44	0.44	0.53	0.52	0.47	0.51	0.51	0.55	0.5	0.54	0.56	0.52	0.49	0.47	0.49	0.51	0.47	0.47	0.48	0.55	0.5	0.48	0.53	0.46	0.45	0.5	0.46	0.52	0.47	0.54	0.5	0.54	0.44	0.46	0.46
	Carapace, length/posterior width ratio	1.2459	1.27119	1.15	1.35849	1.30357	1.19643	1.25	1.32692	1.12698	1.25	1.2549	1.33333	1.46512	1.40909	1.38636	1.26415	1.34615	1.40426	1.33333	1.31373	1.25455	1.42	1.2037	1.21429	1.30769	1.32653	1.48936	1.32653	1.35294	1.42553	1.38298	1.35417	1.30909	1.3	1.4375	1.30189	1.47826	1.44444	1.3	1.43478	1.36538	1.42553	1.25926	1.32	1.2963	1.40909	1.30435	1.3913
	Chelicera, length	0.19	0.18	0.19	0.16	0.19	0.18	0.2	0.17	0.19	0.17	0.18	0.2	0.18	0.16	0.16	0.17	0.17	0.17	0.17	0.17	0.18	0.19	0.2	0.2	0.19	0.19	0.18	0.18	0.17	0.17	0.17	0.18	0.18	0.18	0.18	0.18	0.18	0.17	0.17	0.19	0.18	0.17	0.17	0.16	0.17	0.16	0.18	0.16
	Chelicera, width	0.11	0.09	0.1	0.09	0.1	0.1	0.1	0.09	0.1	0.11	0.09	0.11	0.11	0.09	0.09	0.09	0.09	0.09	0.09	0.09	0.1	0.1	0.09	0.09	0.1	0.1	0.1	0.1	0.1	0.09	0.09	0.1	0.1	0.11	0.1	0.1	0.1	0.09	0.1	0.11	0.1	0.11	0.1	0.09	0.1	0.09	0.1	0.09
	Chelicera, length/width ratio	1.72727	2	1.9	1.77778	1.9	1.8	2	1.88889	1.9	1.54545	2	1.81818	1.63636	1.77778	1.77778	1.88889	1.88889	1.88889	1.88889	1.88889	1.8	1.9	2.22222	2.22222	1.9	1.9	1.8	1.8	1.7	1.88889	1.88889	1.8	1.8	1.63636	1.8	1.8	1.8	1.88889	1.7	1.72727	1.8	1.54545	1.7	1.77778	1.7	1.77778	1.8	1.77778
	Cheliceral movable finger, length	0.17	0.17	0.17	0.17	0.17	0.17	0.17	0.17	0.17	0.17	0.17	0.17	0.17	0.15	0.15	0.16	0.17	0.16	0.17	0.17	0.17	0.17	0.17	0.16	0.17	0.17	0.17	0.16	0.17	0.16	0.17	0.16	0.16	0.16	0.17	0.18	0.16	0.16	0.16	0.16	0.17	0.16	0.16	0.16	0.17	0.16	0.16	0.17
	Palpal trochanter, length	0.37	0.35	0.33	0.33	0.33	0.33	0.35	0.35	0.35	0.35	0.36	0.36	0.34	0.32	0.3	0.32	0.36	0.35	0.35	0.35	0.34	0.36	0.37	0.33	0.34	0.34	0.35	0.35	0.35	0.34	0.34	0.32	0.36	0.34	0.36	0.37	0.33	0.33	0.33	0.33	0.35	0.35	0.35	0.32	0.36	0.32	0.34	0.33
	Palpal trochanter, width	0.22	0.26	0.21	0.2	0.2	0.21	0.22	0.23	0.23	0.23	0.22	0.22	0.2	0.17	0.2	0.2	0.21	0.22	0.21	0.2	0.2	0.22	0.24	0.23	0.23	0.21	0.22	0.2	0.2	0.19	0.19	0.19	0.2	0.2	0.2	0.22	0.21	0.2	0.18	0.21	0.21	0.2	0.21	0.18	0.21	0.19	0.21	0.2
	Palpal trochanter, length/width ratio	1.68182	1.34615	1.57143	1.65	1.65	1.57143	1.59091	1.52174	1.52174	1.52174	1.63636	1.63636	1.7	1.88235	1.5	1.6	1.71429	1.59091	1.66667	1.75	1.7	1.63636	1.54167	1.43478	1.47826	1.61905	1.59091	1.75	1.75	1.78947	1.78947	1.68421	1.8	1.7	1.8	1.68182	1.57143	1.65	1.83333	1.57143	1.66667	1.75	1.66667	1.77778	1.71429	1.68421	1.61905	1.65
	Palpal femur, length	0.59	0.58	0.59	0.55	0.54	0.54	0.56	0.57	0.57	0.57	0.55	0.58	0.52	0.46	0.47	0.53	0.56	0.54	0.54	0.55	0.52	0.56	0.59	0.55	0.56	0.52	0.55	0.53	0.54	0.52	0.52	0.5	0.54	0.53	0.57	0.57	0.52	0.52	0.5	0.53	0.56	0.53	0.54	0.49	0.56	0.49	0.52	0.51
	Palpal femur, width	0.24	0.26	0.26	0.24	0.23	0.23	0.25	0.24	0.24	0.24	0.25	0.25	0.21	0.19	0.2	0.22	0.24	0.23	0.23	0.24	0.23	0.24	0.27	0.23	0.24	0.22	0.22	0.23	0.22	0.21	0.2	0.2	0.22	0.21	0.23	0.24	0.23	0.22	0.2	0.22	0.24	0.22	0.24	0.21	0.23	0.21	0.21	0.22
	Palpal femur, length/width ratio	2.45833	2.23077	2.26923	2.29167	2.34783	2.34783	2.24	2.375	2.375	2.375	2.2	2.32	2.47619	2.42105	2.35	2.40909	2.33333	2.34783	2.34783	2.29167	2.26087	2.33333	2.18519	2.3913	2.33333	2.36364	2.5	2.30435	2.45455	2.47619	2.6	2.5	2.45455	2.52381	2.47826	2.375	2.26087	2.36364	2.5	2.40909	2.33333	2.40909	2.25	2.33333	2.43478	2.33333	2.47619	2.31818
	Palpal patella, length	0.58	0.58	0.57	0.52	0.55	0.54	0.55	0.56	0.56	0.55	0.55	0.57	0.52	0.45	0.48	0.54	0.55	0.55	0.52	0.53	0.49	0.54	0.6	0.54	0.55	0.51	0.55	0.54	0.55	0.51	0.53	0.5	0.54	0.52	0.56	0.57	0.53	0.51	0.51	0.51	0.56	0.5	0.54	0.49	0.57	0.48	0.52	0.52
	Palpal patella, width	0.26	0.27	0.26	0.24	0.24	0.25	0.26	0.26	0.26	0.25	0.24	0.26	0.23	0.2	0.21	0.24	0.25	0.24	0.25	0.25	0.24	0.26	0.27	0.25	0.25	0.23	0.25	0.25	0.25	0.23	0.23	0.2	0.25	0.23	0.24	0.25	0.24	0.23	0.23	0.24	0.25	0.24	0.26	0.23	0.24	0.21	0.23	0.22
	Palpal patella, length/width ratio	2.23077	2.14815	2.19231	2.16667	2.29167	2.16	2.11538	2.15385	2.15385	2.2	2.29167	2.19231	2.26087	2.25	2.28571	2.25	2.2	2.29167	2.08	2.12	2.04167	2.07692	2.22222	2.16	2.2	2.21739	2.2	2.16	2.2	2.21739	2.30435	2.5	2.16	2.26087	2.33333	2.28	2.20833	2.21739	2.21739	2.125	2.24	2.08333	2.07692	2.13043	2.375	2.28571	2.26087	2.36364
	Palpal hand with pedicel, length	0.58	0.55	0.55	0.54	0.55	0.54	0.55	0.52	0.52	0.52	0.52	0.58		0.45	0.47	0.51	0.51	0.52	0.55	0.52	0.48	0.52	0.6	0.52	0.54	0.52	0.53	0.5	0.52	0.51	0.49	0.5	0.51	0.47	0.54	0.56	0.51	0.49	0.49	0.5	0.52	0.51	0.55	0.46	0.55	0.46	0.49	0.49
	Palpal hand without pedicel, length	0.5	0.49	0.48	0.47	0.47	0.47	0.48	0.46	0.45	0.45	0.45	0.5		0.38	0.4	0.43	0.43	0.45	0.48	0.45	0.42	0.45	0.53	0.46	0.47	0.45	0.46	0.43	0.44	0.44	0.42	0.44	0.44	0.41	0.47	0.47	0.45	0.42	0.42	0.43	0.44	0.45	0.48	0.4	0.49	0.41	0.42	0.42
	Palpal hand, width	0.3	0.33	0.3	0.29	0.29	0.29	0.3	0.3	0.27	0.28	0.29	0.28		0.24	0.25	0.29	0.29	0.28	0.29	0.3	0.26	0.3	0.29	0.28	0.29	0.27	0.28	0.29	0.3	0.26	0.27	0.26	0.29	0.28	0.28	0.28	0.28	0.26	0.27	0.28	0.27	0.28	0.29	0.26	0.28	0.26	0.27	0.26
	Palpal hand with pedicel, length/width ratio	1.93333	1.66667	1.83333	1.86207	1.89655	1.86207	1.83333	1.73333	1.92593	1.85714	1.7931	2.07143		1.875	1.88	1.75862	1.75862	1.85714	1.89655	1.73333	1.84615	1.73333	2.06897	1.85714	1.86207	1.92593	1.89286	1.72414	1.73333	1.96154	1.81481	1.92308	1.75862	1.67857	1.92857	2	1.82143	1.88462	1.81481	1.78571	1.92593	1.82143	1.89655	1.76923	1.96429	1.76923	1.81481	1.88462
	Palpal movable finger, length	0.49	0.48	0.48	0.45	0.46	0.44	0.46	0.45	0.47	0.47	0.45	0.42		0.4	0.4	0.46	0.49	0.43	0.44	0.45	0.46	0.47	0.43	0.47	0.45	0.45	0.43	0.47	0.45	0.42	0.44	0.41	0.46	0.44	0.45	0.48	0.42	0.44	0.44	0.44	0.48	0.45	0.46	0.43	0.45	0.39	0.44	0.43
	Palpal chela, length	1.02	1	0.97	0.94	0.96	0.94	0.96	0.93	0.94	0.95	0.92	0.95		0.8	0.82	0.92	0.93	0.9	0.95	0.92	0.89	0.94	0.98	0.93	0.93	0.93	0.93	0.91	0.93	0.89	0.88	0.87	0.92	0.88	0.94	0.98	0.88	0.88	0.88	0.9	0.95	0.91	0.96	0.84	0.95	0.82	0.9	0.87
	Palpal chela, length/palpal hand width	3.4	3.0303	3.23333	3.24138	3.31034	3.24138	3.2	3.1	3.48148	3.39286	3.17241	3.39286		3.33333	3.28	3.17241	3.2069	3.21429	3.27586	3.06667	3.42308	3.13333	3.37931	3.32143	3.2069	3.44444	3.32143	3.13793	3.1	3.42308	3.25926	3.34615	3.17241	3.14286	3.35714	3.5	3.14286	3.38462	3.25926	3.21429	3.51852	3.25	3.31034	3.23077	3.39286	3.15385	3.33333	3.34615
	Leg I trochanter, length	0.13	0.12	0.12	0.11	0.12	0.11	0.13	0.11	0.11	0.12	0.12	0.13	0.11	0.11		0.13	0.12	0.12	0.14	0.12	0.12	0.13	0.14	0.12	0.13	0.12	0.13	0.12	0.12	0.12	0.12	0.12	0.13	0.13	0.13	0.14	0.12	0.12	0.12	0.13	0.13	0.12	0.13	0.12	0.13	0.11	0.12	0.11
	Leg I trochanter, width	0.1	0.1	0.1	0.1	0.1	0.09	0.1	0.1	0.1	0.1	0.1	0.11	0.1	0.09		0.1	0.1	0.1	0.1	0.1	0.1	0.1	0.11	0.11	0.1	0.1	0.1	0.1	0.1	0.1	0.09	0.1	0.1	0.1	0.1	0.09	0.09	0.1	0.1	0.09	0.1	0.1	0.1	0.1	0.1	0.09	0.1	0.09
	Leg I trochanter, length/width ratio	1.3	1.2	1.2	1.1	1.2	1.22222	1.3	1.1	1.1	1.2	1.2	1.18182	1.1	1.22222		1.3	1.2	1.2	1.4	1.2	1.2	1.3	1.27273	1.09091	1.3	1.2	1.3	1.2	1.2	1.2	1.33333	1.2	1.3	1.3	1.3	1.55556	1.33333	1.2	1.2	1.44444	1.3	1.2	1.3	1.2	1.3	1.22222	1.2	1.22222
	Leg I femur, length	0.16	0.15	0.15	0.15	0.16	0.16	0.16	0.15	0.15	0.16	0.14	0.15	0.14	0.12		0.15	0.15	0.15	0.16	0.15	0.14	0.16	0.16	0.14	0.15	0.14	0.16	0.15	0.13	0.13	0.15	0.15	0.15	0.13	0.14	0.16	0.14	0.14	0.15	0.15	0.16	0.15	0.15	0.15	0.15	0.13	0.14	0.14
	Leg I femur, width	0.12	0.11	0.11	0.12	0.12	0.11	0.12	0.11	0.11	0.11	0.11	0.11	0.11	0.1		0.11	0.11	0.11	0.11	0.11	0.11	0.11	0.11	0.12	0.11	0.1	0.11	0.11	0.11	0.1	0.1	0.11	0.11	0.1	0.12	0.11	0.11	0.1	0.1	0.11	0.11	0.1	0.11	0.1	0.1	0.1	0.11	0.11
	Leg I femur, length/width ratio	1.33333	1.36364	1.36364	1.25	1.33333	1.45455	1.33333	1.36364	1.36364	1.45455	1.27273	1.36364	1.27273	1.2		1.36364	1.36364	1.36364	1.45455	1.36364	1.27273	1.45455	1.45455	1.16667	1.36364	1.4	1.45455	1.36364	1.18182	1.3	1.5	1.36364	1.36364	1.3	1.16667	1.45455	1.27273	1.4	1.5	1.36364	1.45455	1.5	1.36364	1.5	1.5	1.3	1.27273	1.27273
	Leg I patella, length	0.29	0.29	0.28	0.28	0.27	0.28	0.28	0.29	0.29	0.29	0.26	0.27	0.24	0.24		0.26	0.28	0.26	0.27	0.27	0.27	0.28	0.29	0.27	0.29	0.26	0.26	0.27	0.24	0.24	0.26	0.25	0.28	0.27	0.28	0.3	0.27	0.26	0.26	0.25	0.28	0.27	0.26	0.25	0.26	0.25	0.27	0.25
	Leg I patella, width	0.12	0.11	0.12	0.11	0.11	0.1	0.12	0.12	0.12	0.11	0.12	0.12	0.1	0.1		0.11	0.11	0.11	0.11	0.11	0.11	0.11	0.12	0.11	0.11	0.09	0.11	0.1	0.11	0.1	0.1	0.1	0.11	0.1	0.11	0.11	0.11	0.11	0.1	0.11	0.11	0.11	0.11	0.1	0.11	0.1	0.1	0.1
	Leg I patella, length/width ratio	2.41667	2.63636	2.33333	2.54545	2.45455	2.8	2.33333	2.41667	2.41667	2.63636	2.16667	2.25	2.4	2.4		2.36364	2.54545	2.36364	2.45455	2.45455	2.45455	2.54545	2.41667	2.45455	2.63636	2.88889	2.36364	2.7	2.18182	2.4	2.6	2.5	2.54545	2.7	2.54545	2.72727	2.45455	2.36364	2.6	2.27273	2.54545	2.45455	2.36364	2.5	2.36364	2.5	2.7	2.5
	Leg I tibia, length	0.27	0.27	0.26	0.25	0.26	0.26	0.27	0.25	0.25	0.25	0.25	0.27	0.22	0.22		0.25	0.26	0.25	0.27	0.26	0.25	0.27	0.28	0.26	0.26	0.24	0.26	0.26	0.26	0.24	0.24	0.24	0.26	0.24	0.26	0.28	0.24	0.25	0.23	0.25	0.26	0.25	0.27	0.23	0.26	0.23	0.25	0.24
	Leg I tibia, width	0.08	0.08	0.08	0.08	0.08	0.08	0.09	0.08	0.08	0.07	0.08	0.07	0.07	0.07		0.08	0.08	0.07	0.07	0.08	0.07	0.08	0.08	0.08	0.08	0.07	0.08	0.08	0.08	0.07	0.07	0.07	0.08	0.07	0.08	0.08	0.07	0.07	0.07	0.07	0.08	0.07	0.08	0.07	0.08	0.07	0.07	0.07
	Leg I tibia, length/width ratio	3.375	3.375	3.25	3.125	3.25	3.25	3	3.125	3.125	3.57143	3.125	3.85714	3.14286	3.14286		3.125	3.25	3.57143	3.85714	3.25	3.57143	3.375	3.5	3.25	3.25	3.42857	3.25	3.25	3.25	3.42857	3.42857	3.42857	3.25	3.42857	3.25	3.5	3.42857	3.57143	3.28571	3.57143	3.25	3.57143	3.375	3.28571	3.25	3.28571	3.57143	3.42857
	Leg I tarsus, length	0.24	0.22	0.21	0.22	0.23	0.21	0.23	0.22	0.22	0.23	0.21	0.23	0.22	0.21		0.23	0.23	0.22	0.23	0.2	0.24	0.23	0.25	0.24	0.23	0.23	0.23	0.23	0.23	0.23	0.22	0.21	0.23	0.22	0.25	0.25	0.22	0.23	0.22	0.21	0.24	0.24	0.24	0.21	0.23	0.21	0.22	0.22
	Leg I tarsus, width	0.06	0.06	0.06	0.06	0.05	0.05	0.06	0.05	0.05	0.05	0.05	0.06	0.05	0.05		0.05	0.05	0.05	0.05	0.05	0.06	0.05	0.06	0.06	0.05	0.05	0.05	0.05	0.05	0.05	0.05	0.05	0.05	0.05	0.06	0.06	0.05	0.05	0.05	0.05	0.05	0.06	0.06	0.05	0.05	0.05	0.05	0.05
	Leg I tarsus, length/width ratio	4	3.66667	3.5	3.66667	4.6	4.2	3.83333	4.4	4.4	4.6	4.2	3.83333	4.4	4.2		4.6	4.6	4.4	4.6	4	4	4.6	4.16667	4	4.6	4.6	4.6	4.6	4.6	4.6	4.4	4.2	4.6	4.4	4.16667	4.16667	4.4	4.6	4.4	4.2	4.8	4	4	4.2	4.6	4.2	4.4	4.4
	Leg IV trochanter, length	0.23	0.19	0.21	0.2	0.2	0.18	0.2	0.19	0.2	0.19	0.18	0.19		0.16		0.19	0.19	0.18	0.19	0.2	0.19	0.2	0.18	0.19	0.21	0.19	0.2	0.19	0.19	0.19	0.18	0.18	0.19	0.19	0.21	0.2	0.18	0.19	0.19	0.2	0.2	0.19	0.18	0.18	0.2	0.16	0.21	0.18
	Leg IV trochanter, width	0.13	0.12	0.12	0.11	0.12	0.11	0.12	0.12	0.12	0.11	0.11	0.11		0.1		0.11	0.11	0.11	0.11	0.1	0.11	0.1	0.11	0.11	0.11	0.1	0.11	0.11	0.1	0.1	0.1	0.11	0.11	0.11	0.11	0.11	0.1	0.11	0.11	0.11	0.11	0.11	0.11	0.1	0.11	0.11	0.11	0.11
	Leg IV trochanter, length/width ratio	1.76923	1.58333	1.75	1.81818	1.66667	1.63636	1.66667	1.58333	1.66667	1.72727	1.63636	1.72727		1.6		1.72727	1.72727	1.63636	1.72727	2	1.72727	2	1.63636	1.72727	1.90909	1.9	1.81818	1.72727	1.9	1.9	1.8	1.63636	1.72727	1.72727	1.90909	1.81818	1.8	1.72727	1.72727	1.81818	1.81818	1.72727	1.63636	1.8	1.81818	1.45455	1.90909	1.63636
	Leg IV femoropatella, length	0.55	0.52	0.51	0.5	0.51	0.48	0.5	0.48	0.51	0.49	0.47	0.51		0.41	0.43	0.47	0.49	0.48	0.49	0.49	0.47	0.49	0.53	0.49	0.5	0.47	0.5	0.49	0.49	0.46	0.46	0.46	0.5	0.46	0.51	0.52	0.49	0.46	0.45	0.45	0.5	0.48	0.51	0.45	0.5	0.42	0.47	0.46
	Leg IV femoropatella, width	0.15	0.15	0.16	0.15	0.16	0.14	0.15	0.16	0.16	0.15	0.14	0.16		0.13	0.13	0.14	0.16	0.14	0.15	0.15	0.14	0.15	0.16	0.16	0.15	0.15	0.16	0.14	0.15	0.14	0.14	0.14	0.14	0.14	0.15	0.16	0.14	0.14	0.14	0.14	0.16	0.14	0.16	0.15	0.14	0.14	0.15	0.14
	Leg IV femoropatella, length/width ratio	3.66667	3.46667	3.1875	3.33333	3.1875	3.42857	3.33333	3	3.1875	3.26667	3.35714	3.1875		3.15385	3.30769	3.35714	3.0625	3.42857	3.26667	3.26667	3.35714	3.26667	3.3125	3.0625	3.33333	3.13333	3.125	3.5	3.26667	3.28571	3.28571	3.28571	3.57143	3.28571	3.4	3.25	3.5	3.28571	3.21429	3.21429	3.125	3.42857	3.1875	3	3.57143	3	3.13333	3.28571
	Leg IV tibia, length	0.4	0.4	0.38	0.36	0.37	0.37	0.38	0.37	0.37	0.39	0.37	0.4		0.33	0.33	0.37	0.38	0.37	0.37	0.37	0.37	0.37	0.4	0.37	0.38	0.35	0.39	0.36	0.39		0.36	0.34	0.38	0.36	0.39	0.39	0.35	0.36	0.34	0.35	0.38	0.37	0.39	0.34	0.38	0.32	0.36	0.35
	Leg IV tibia, width	0.1	0.11	0.1	0.1	0.1	0.1	0.1	0.11	0.1	0.1	0.1	0.1		0.09	0.09	0.1	0.1	0.1	0.1	0.1	0.1	0.1	0.1	0.11	0.1	0.1	0.1	0.1	0.1		0.09	0.09	0.1	0.09	0.1	0.1	0.1	0.1	0.09	0.1	0.11	0.09	0.11	0.1	0.1	0.09	0.1	0.09
	Leg IV tibia, length/width ratio	4	3.63636	3.8	3.6	3.7	3.7	3.8	3.36364	3.7	3.9	3.7	4		3.66667	3.66667	3.7	3.8	3.7	3.7	3.7	3.7	3.7	4	3.36364	3.8	3.5	3.9	3.6	3.9		4	3.77778	3.8	4	3.9	3.9	3.5	3.6	3.77778	3.5	3.45455	4.11111	3.54545	3.4	3.8	3.55556	3.6	3.88889
	Leg IV tarsus, length	0.3	0.28	0.27	0.27	0.28	0.26	0.25	0.28	0.27	0.27	0.26	0.31		0.24	0.25	0.27	0.28	0.28	0.28	0.28	0.28	0.29	0.3	0.3	0.29	0.27	0.29	0.29	0.29		0.28	0.27	0.28	0.28	0.29	0.29	0.28	0.27	0.28	0.28	0.29	0.29	0.29	0.26	0.29	0.26	0.27	0.26
	Leg IV tarsus, width	0.07	0.07	0.07	0.06	0.07	0.06	0.06	0.07	0.07	0.07	0.06	0.07		0.05	0.06	0.06	0.06	0.06	0.06	0.06	0.06	0.07	0.07	0.07	0.06	0.06	0.06	0.06	0.06		0.06	0.06	0.06	0.06	0.06	0.06	0.06	0.07	0.06	0.06	0.06	0.06	0.06	0.06	0.06	0.06	0.06	0.06
	Leg IV tarsus, length/width ratio	4.28571	4	3.85714	4.5	4	4.33333	4.16667	4	3.85714	3.85714	4.33333	4.42857		4.8	4.16667	4.5	4.66667	4.66667	4.66667	4.66667	4.66667	4.14286	4.28571	4.28571	4.83333	4.5	4.83333	4.83333	4.83333		4.66667	4.5	4.66667	4.66667	4.83333	4.83333	4.66667	3.85714	4.66667	4.66667	4.83333	4.83333	4.83333	4.33333	4.83333	4.33333	4.5	4.33333
[truncated: 79 more columns]
